# Supplementary material for: Extensive metagenomic analysis of the porcine gut resistome to identify indicators reflecting antimicrobial resistance
Source: Microbiome. 2022 Mar 4;10:39. doi: 10.1186/s40168-022-01241-y (PMC8895625; doi:10.1186/s40168-022-01241-y)
Supplement: Supplementary file 3 — Additional file 2: Table S1. The samples used in this study. [file 40168_2022_1241_MOESM3_ESM.xlsx]

## Sheet: Sheet1
Table S1. The samples used in this study
Rearing modes	Province	Region	Farm	Breed	Sex	Age (day)	Sample Type	Sample size
Free-range living	Jiangxi	Nanchang	Wild	Wild boar	Unknown	Adult	feces	6
							cecum lumen	6
Semi-free range	Sichuan	Kangding (altitude:3800m)	KD-3800	Tibetan	Male:4	210	feces	7
					Female:3
		Kangding (altitude:3480m)	KD-3480	Tibetan	Male:5	210	feces	6
					Female:1
		Kangding (altitude:1400m)	KD-1400	Tibetan	Male:4	210	feces	8
					Female:4
Standard farm housed	Jiangxi	Nanchang	NC-F6	F6 pigs of Mosaic population	Male:127	240	feces	293 (301) *
					Female: 174
					Male:4	240	cecum lumen	10
					Female:6
					Male:3	25	feces	10
					Female:7
		Dingnan	Dingnan	Berkshire × Licha line	Female:49	342~ 951	feces	49
				Licha	Female:14	349~ 758	feces	14
		Nanchang	NC-Tibetan	Tibetan	Male:3	210	feces	6
					Female: 3
	Guangdong	Shahu	Duroc-SH	Duroc	Male:10	160	feces	20
					female:10
		Jiangying	Duroc-JY	Duroc	Male:8	160	feces	16
					female:8
In total								451 (459) *
Note: *the number in bracket indicates the number of the samples collected; the number outside bracket is the number of samples used for further analysis after data processing.
