# Supplementary material for: Extensive metagenomic analysis of the porcine gut resistome to identify indicators reflecting antimicrobial resistance
Source: Microbiome. 2022 Mar 4;10:39. doi: 10.1186/s40168-022-01241-y (PMC8895625; doi:10.1186/s40168-022-01241-y)
Supplement: Supplementary file 4 — Additional file 3: Table S2. Information of 349 unique antimicrobial resistance genes (ARGs). [file 40168_2022_1241_MOESM4_ESM.xlsx]

## Sheet: Sheet1
Table S2. Information of 349 unique antimicrobial resistance genes (ARGs)
ARO accession	ARGs	Renamed ARGs	Drug resistance class	Resistance mechanism	Gene family
3004090	ANT(3'')-IIb	ANT(3'')-IIb	aminoglycoside antibiotic	antibiotic inactivation	ANT(3'')
3002665	npmA	npmA	aminoglycoside antibiotic	antibiotic target alteration	16S rRNA methyltransferase (A1408)
3002668	rmtG	rmtG	aminoglycoside antibiotic	antibiotic target alteration	16S rRNA methyltransferase (G1405)
3000860	rmtB	rmtB	aminoglycoside antibiotic	antibiotic target alteration	16S rRNA methyltransferase (G1405)
3002666	rmtF	rmtF	aminoglycoside antibiotic	antibiotic target alteration	16S rRNA methyltransferase (G1405)
3002667	rmtD	rmtD	aminoglycoside antibiotic	antibiotic target alteration	16S rRNA methyltransferase (G1405)
3002533	AAC(3)-IIa	AAC(3)-IIa	aminoglycoside antibiotic	antibiotic inactivation	AAC(3)
3002534	AAC(3)-IIb	AAC(3)-IIb	aminoglycoside antibiotic	antibiotic inactivation	AAC(3)
3002530	AAC(3)-Ib	AAC(3)-Ib	aminoglycoside antibiotic	antibiotic inactivation	AAC(3)
3002539	AAC(3)-IV	AAC(3)-IV	aminoglycoside antibiotic	antibiotic inactivation	AAC(3)
3002592	AAC(6')-Ib-Hangzhou	AAC(6')-Ib-HZ	aminoglycoside antibiotic	antibiotic inactivation	AAC(6')
3002582	AAC(6')-Ib11	AAC(6')-Ib11	aminoglycoside antibiotic	antibiotic inactivation	AAC(6')
3002591	AAC(6')-Ib-Suzhou	AAC(6')-Ib-SZ	aminoglycoside antibiotic	antibiotic inactivation	AAC(6')
3002578	AAC(6')-Ib7	AAC(6')-Ib7	aminoglycoside antibiotic	antibiotic inactivation	AAC(6')
3002589	AAC(6')-Iid	AAC(6')-Iid	aminoglycoside antibiotic	antibiotic inactivation	AAC(6')
3002547	AAC(6')-Ib-cr	AAC(6')-Ib-cr	fluoroquinolone antibiotic; aminoglycoside antibiotic	antibiotic inactivation	AAC(6')
3002586	AAC(6')-32	AAC(6')-32	aminoglycoside antibiotic	antibiotic inactivation	AAC(6')
3002594	AAC(6')-IIa	AAC(6')-IIa	aminoglycoside antibiotic	antibiotic inactivation	AAC(6')
3002596	AAC(6')-IIc	AAC(6')-IIc	aminoglycoside antibiotic	antibiotic inactivation	AAC(6')
3002590	AAC(6')-Iih	AAC(6')-Iih	aminoglycoside antibiotic	antibiotic inactivation	AAC(6')
3002556	AAC(6')-Ii	AAC(6')-Ii	aminoglycoside antibiotic	antibiotic inactivation	AAC(6')
3000300	lsaA	lsaA	lincosamide antibiotic; streptogramin antibiotic; pleuromutilin antibiotic	antibiotic target protection	ABC-F ATP-binding cassette ribosomal protection protein
3003111	lsaB	lsaB	lincosamide antibiotic; streptogramin antibiotic; pleuromutilin antibiotic	antibiotic target protection	ABC-F ATP-binding cassette ribosomal protection protein
3003109	msrE	msrE	macrolide antibiotic; streptogramin antibiotic	antibiotic target protection	ABC-F ATP-binding cassette ribosomal protection protein
3002829	vgaA	vgaA	streptogramin antibiotic; pleuromutilin antibiotic	antibiotic target protection	ABC-F ATP-binding cassette ribosomal protection protein
3003746	optrA	optrA	oxazolidinone antibiotic	antibiotic target protection	ABC-F ATP-binding cassette ribosomal protection protein
3003761	eatAv	eatAv	lincosamide antibiotic; streptogramin antibiotic; pleuromutilin antibiotic	antibiotic target protection	ABC-F ATP-binding cassette ribosomal protection protein
3002819	msrC	msrC	macrolide antibiotic; streptogramin antibiotic	antibiotic target protection	ABC-F ATP-binding cassette ribosomal protection protein
3002831	vgaC	vgaC	streptogramin antibiotic; pleuromutilin antibiotic	antibiotic target protection	ABC-F ATP-binding cassette ribosomal protection protein
3002832	vgaD	vgaD	streptogramin antibiotic; pleuromutilin antibiotic	antibiotic target protection	ABC-F ATP-binding cassette ribosomal protection protein
3004470	poxtA	poxtA	tetracycline antibiotic; oxazolidinone antibiotic; phenicol antibiotic	antibiotic target protection	ABC-F ATP-binding cassette ribosomal protection protein
3002833	vgaE	vgaE	streptogramin antibiotic; pleuromutilin antibiotic	antibiotic target protection	ABC-F ATP-binding cassette ribosomal protection protein
3000251	msrA	msrA	macrolide antibiotic; streptogramin antibiotic	antibiotic target protection	ABC-F ATP-binding cassette ribosomal protection protein
3000616	mel	mel	macrolide antibiotic; streptogramin antibiotic	antibiotic target protection	ABC-F ATP-binding cassette ribosomal protection protein
3003206	lsaE	lsaE	lincosamide antibiotic; pleuromutilin antibiotic	antibiotic target protection	ABC-F ATP-binding cassette ribosomal protection protein
3004359	ACI-1	ACI-1	cephalosporin; penam	antibiotic inactivation	ACI beta-lactamase
3001824	ACT-5	ACT-5	carbapenem; cephalosporin; cephamycin; penam	antibiotic inactivation	ACT beta-lactamase
3001850	ACT-30	ACT-30	carbapenem; cephalosporin; cephamycin; penam	antibiotic inactivation	ACT beta-lactamase
3003872	ADC-41	ADC-41	cephalosporin	antibiotic inactivation	ADC beta-lactamase
3002481	AER-1	AER-1	penam	antibiotic inactivation	AER beta-lactamase
3004157	Mycobacterium tuberculosis folC with mutation conferring resistance to para-aminosalicylic acid	folC	para-aminosalicylic acid	antibiotic target alteration	aminosalicylate resistant dihydrofolate synthase
3003918	apmA	apmA	aminoglycoside antibiotic	antibiotic inactivation	amp acetyltransferase
3004290	Escherichia coli ampC beta-lactamase	ampC	cephalosporin; penam	antibiotic inactivation	ampC-type beta-lactamase
3000230	ANT(2'')-Ia	ANT(2'')-Ia	aminoglycoside antibiotic	antibiotic inactivation	ANT(2'')
3002614	aadA14	aadA14	aminoglycoside antibiotic	antibiotic inactivation	ANT(3'')
3002616	aadA16	aadA16	aminoglycoside antibiotic	antibiotic inactivation	ANT(3'')
3002622	aadA6/aadA10	aadA6/aadA10	aminoglycoside antibiotic	antibiotic inactivation	ANT(3'')
3002615	aadA15	aadA15	aminoglycoside antibiotic	antibiotic inactivation	ANT(3'')
3002605	aadA5	aadA5	aminoglycoside antibiotic	antibiotic inactivation	ANT(3'')
3002603	aadA3	aadA3	aminoglycoside antibiotic	antibiotic inactivation	ANT(3'')
3002601	aadA	aadA	aminoglycoside antibiotic	antibiotic inactivation	ANT(3'')
3002613	aadA13	aadA13	aminoglycoside antibiotic	antibiotic inactivation	ANT(3'')
3002602	aadA2	aadA2	aminoglycoside antibiotic	antibiotic inactivation	ANT(3'')
3002621	aadA24	aadA24	aminoglycoside antibiotic	antibiotic inactivation	ANT(3'')
3002609	aadA9	aadA9	aminoglycoside antibiotic	antibiotic inactivation	ANT(3'')
3002604	aadA4	aadA4	aminoglycoside antibiotic	antibiotic inactivation	ANT(3'')
3004091	ANT(3'')-IIc	ANT(3'')-IIc	aminoglycoside antibiotic	antibiotic inactivation	ANT(3'')
3003197	aadA25	aadA25	aminoglycoside antibiotic	antibiotic inactivation	ANT(3'')
3003905	ANT(4')-Ib	ANT(4')-Ib	aminoglycoside antibiotic	antibiotic inactivation	ANT(4')
3002629	ANT(6)-Ib	ANT(6)-Ib	aminoglycoside antibiotic	antibiotic inactivation	ANT(6)
3002626	ANT(6)-Ia	ANT(6)-Ia	aminoglycoside antibiotic	antibiotic inactivation	ANT(6)
3002628	aad(6)	aad(6)	aminoglycoside antibiotic	antibiotic inactivation	ANT(6)
3002630	ANT(9)-Ia	ANT(9)-Ia	aminoglycoside antibiotic	antibiotic inactivation	ANT(9)
3002631	spd	spd	aminoglycoside antibiotic	antibiotic inactivation	ANT(9)
3003751	Escherichia coli nfsA mutations conferring resistance to nitrofurantoin	E.coli nfsA	nitrofuran antibiotic	antibiotic target alteration	antibiotic resistant nfsA
3003395	Mycobacterium tuberculosis rpsL mutations conferring resistance to Streptomycin	rpsL	aminoglycoside antibiotic	antibiotic target alteration	antibiotic resistant rpsL
3002636	APH(2'')-IIIa	APH(2'')-IIIa	aminoglycoside antibiotic	antibiotic inactivation	APH(2'')
3002634	APH(2'')-Ie	APH(2'')-Ie	aminoglycoside antibiotic	antibiotic inactivation	APH(2'')
3002635	APH(2'')-IIa	APH(2'')-IIa	aminoglycoside antibiotic	antibiotic inactivation	APH(2'')
3002669	APH(2'')-Ig	APH(2'')-Ig	aminoglycoside antibiotic	antibiotic inactivation	APH(2'')
3004191	APH(2'')-If	APH(2'')-If	aminoglycoside antibiotic	antibiotic inactivation	APH(2'')
3002597	AAC(6')-Ie-APH(2'')-Ia	3002597	aminoglycoside antibiotic	antibiotic inactivation	APH(2''); AAC(6')
3002642	APH(3')-Ib	APH(3')-Ib	aminoglycoside antibiotic	antibiotic inactivation	APH(3')
3002644	APH(3')-IIa	APH(3')-IIa	aminoglycoside antibiotic	antibiotic inactivation	APH(3')
3002647	APH(3')-IIIa	APH(3')-IIIa	aminoglycoside antibiotic	antibiotic inactivation	APH(3')
3002641	APH(3')-Ia	APH(3')-Ia	aminoglycoside antibiotic	antibiotic inactivation	APH(3')
3004087	APH(3')-IX	APH(3')-IX	aminoglycoside antibiotic	antibiotic inactivation	APH(3')
3003687	APH(3')-VI	APH(3')-VI	aminoglycoside antibiotic	antibiotic inactivation	APH(3')
3002639	APH(3'')-Ib	APH(3'')-Ib	aminoglycoside antibiotic	antibiotic inactivation	APH(3'')
3002655	APH(4)-Ia	APH(4)-Ia	aminoglycoside antibiotic	antibiotic inactivation	APH(4)
3002659	APH(6)-Ic	APH(6)-Ic	aminoglycoside antibiotic	antibiotic inactivation	APH(6)
3002660	APH(6)-Id	APH(6)-Id	aminoglycoside antibiotic	antibiotic inactivation	APH(6)
3002813	lmrB	lmrB	lincosamide antibiotic	antibiotic efflux	ATP-binding cassette (ABC) antibiotic efflux pump
3003948	efrA	efrA	macrolide antibiotic; fluoroquinolone antibiotic; rifamycin antibiotic	antibiotic efflux	ATP-binding cassette (ABC) antibiotic efflux pump
3002882	lmrD	lmrD	lincosamide antibiotic	antibiotic efflux	ATP-binding cassette (ABC) antibiotic efflux pump
3003949	efrB	efrB	macrolide antibiotic; fluoroquinolone antibiotic; rifamycin antibiotic	antibiotic efflux	ATP-binding cassette (ABC) antibiotic efflux pump
3003952	YojI	YojI	peptide antibiotic	antibiotic efflux	ATP-binding cassette (ABC) antibiotic efflux pump
3002987	bcrA	bcrA	peptide antibiotic	antibiotic efflux	ATP-binding cassette (ABC) antibiotic efflux pump
3002988	bcrB	bcrB	peptide antibiotic	antibiotic efflux	ATP-binding cassette (ABC) antibiotic efflux pump
3003950	msbA	msbA	nitroimidazole antibiotic	antibiotic efflux	ATP-binding cassette (ABC) antibiotic efflux pump
3000024	patA	patA	fluoroquinolone antibiotic	antibiotic efflux	ATP-binding cassette (ABC) antibiotic efflux pump
3000237	TolC	TolC	macrolide antibiotic; fluoroquinolone antibiotic; cephalosporin; glycylcycline; cephamycin; penam; tetracycline antibiotic; aminocoumarin antibiotic; rifamycin antibiotic; phenicol antibiotic; triclosan	antibiotic efflux	ATP-binding cassette (ABC) antibiotic efflux pump; major facilitator superfamily (MFS) antibiotic efflux pump; resistance-nodulation-cell division (RND) antibiotic efflux pump
3004107	Pseudomonas aeruginosa soxR	P.aeruginosa soxR	fluoroquinolone antibiotic; cephalosporin; glycylcycline; penam; tetracycline antibiotic; acridine dye; rifamycin antibiotic; phenicol antibiotic; triclosan	antibiotic target alteration; antibiotic efflux	ATP-binding cassette (ABC) antibiotic efflux pump; major facilitator superfamily (MFS) antibiotic efflux pump; resistance-nodulation-cell division (RND) antibiotic efflux pump
3003381	Escherichia coli soxR with mutation conferring antibiotic resistance	E.coli soxR	fluoroquinolone antibiotic; cephalosporin; glycylcycline; penam; tetracycline antibiotic; rifamycin antibiotic; phenicol antibiotic; triclosan	antibiotic target alteration; antibiotic efflux	ATP-binding cassette (ABC) antibiotic efflux pump; major facilitator superfamily (MFS) antibiotic efflux pump; resistance-nodulation-cell division (RND) antibiotic efflux pump
3003511	Escherichia coli soxS with mutation conferring antibiotic resistance	E.coli soxS	fluoroquinolone antibiotic; monobactam; carbapenem; cephalosporin; glycylcycline; cephamycin; penam; tetracycline antibiotic; rifamycin antibiotic; phenicol antibiotic; triclosan; penem	antibiotic target alteration; antibiotic efflux; reduced permeability to antibiotic	ATP-binding cassette (ABC) antibiotic efflux pump; major facilitator superfamily (MFS) antibiotic efflux pump; resistance-nodulation-cell division (RND) antibiotic efflux pump; General Bacterial Porin with reduced permeability to beta-lactams
3000621	PC1 beta-lactamase (blaZ)	blaZ	penam	antibiotic inactivation	blaZ beta-lactamase
3002245	CARB-6	CARB-6	penam	antibiotic inactivation	CARB beta-lactamase
3002255	CARB-16	CARB-16	penam	antibiotic inactivation	CARB beta-lactamase
3002250	CARB-12	CARB-12	penam	antibiotic inactivation	CARB beta-lactamase
3002999	CblA-1	CblA-1	cephalosporin	antibiotic inactivation	CblA beta-lactamase
3000578	CcrA	CcrA	carbapenem	antibiotic inactivation	CcrA beta-lactamase
3003559	cepA	cepA	cephalosporin	antibiotic inactivation	cepA beta-lactamase
3004146	cfrC	cfrC	macrolide antibiotic; lincosamide antibiotic; streptogramin antibiotic; oxazolidinone antibiotic; phenicol antibiotic	antibiotic target alteration	Cfr 23S ribosomal RNA methyltransferase
3003441	cfrA	cfrA	macrolide antibiotic; lincosamide antibiotic; streptogramin antibiotic; oxazolidinone antibiotic; phenicol antibiotic; pleuromutilin antibiotic	antibiotic target alteration	Cfr 23S ribosomal RNA methyltransferase
3002814	clbA	clbA	macrolide antibiotic; lincosamide antibiotic; streptogramin antibiotic; oxazolidinone antibiotic; phenicol antibiotic; pleuromutilin antibiotic	antibiotic target alteration	Cfr 23S ribosomal RNA methyltransferase
3003003	CfxA3	CfxA3	cephamycin	antibiotic inactivation	CfxA beta-lactamase
3003097	CfxA6	CfxA6	cephamycin	antibiotic inactivation	CfxA beta-lactamase
3004456	Enterococcus faecium chloramphenicol acetyltransferase	3004456	phenicol antibiotic	antibiotic inactivation	chloramphenicol acetyltransferase (CAT)
3002684	catII	catII	phenicol antibiotic	antibiotic inactivation	chloramphenicol acetyltransferase (CAT)
3004454	Campylobacter coli chloramphenicol acetyltransferase	3004454	phenicol antibiotic	antibiotic inactivation	chloramphenicol acetyltransferase (CAT)
3004458	Enterococcus faecalis chloramphenicol acetyltransferase	3004458	phenicol antibiotic	antibiotic inactivation	chloramphenicol acetyltransferase (CAT)
3002676	catB3	catB3	phenicol antibiotic	antibiotic inactivation	chloramphenicol acetyltransferase (CAT)
3004455	Streptococcus suis chloramphenicol acetyltransferase	3004455	phenicol antibiotic	antibiotic inactivation	chloramphenicol acetyltransferase (CAT)
3004459	Shigella flexneri chloramphenicol acetyltransferase	3004459	phenicol antibiotic	antibiotic inactivation	chloramphenicol acetyltransferase (CAT)
3004457	Staphylococcus intermedius chloramphenicol acetyltransferase	3004457	phenicol antibiotic	antibiotic inactivation	chloramphenicol acetyltransferase (CAT)
3002682	catD	catD	phenicol antibiotic	antibiotic inactivation	chloramphenicol acetyltransferase (CAT)
3004460	Vibrio anguillarum chloramphenicol acetyltransferase	3004460	phenicol antibiotic	antibiotic inactivation	chloramphenicol acetyltransferase (CAT)
3002687	catQ	catQ	phenicol antibiotic	antibiotic inactivation	chloramphenicol acetyltransferase (CAT)
3002671	Lactobacillus reuteri cat-TC	cat-TC	phenicol antibiotic	antibiotic inactivation	chloramphenicol acetyltransferase (CAT)
3002680	catB8	catB8	phenicol antibiotic	antibiotic inactivation	chloramphenicol acetyltransferase (CAT)
3002685	catIII	catIII	phenicol antibiotic	antibiotic inactivation	chloramphenicol acetyltransferase (CAT)
3002688	catS	catS	phenicol antibiotic	antibiotic inactivation	chloramphenicol acetyltransferase (CAT)
3002013	CMY-2	CMY-2	cephalosporin; cephamycin	antibiotic inactivation	CMY beta-lactamase
3001889	CTX-M-27	CTX-M-27	cephalosporin	antibiotic inactivation	CTX-M beta-lactamase
3001917	CTX-M-55	CTX-M-55	cephalosporin	antibiotic inactivation	CTX-M beta-lactamase
3003900	Escherichia coli CyaA with mutation conferring resistance to fosfomycin	E.coli CyaA	fosfomycin	antibiotic target alteration	cya adenylate cyclase
3003773	Clostridium perfringens mprF	3003773	peptide antibiotic	antibiotic target alteration	defensin resistant mprF
3003772	Brucella suis mprF	3003772	peptide antibiotic	antibiotic target alteration	defensin resistant mprF
3003369	Escherichia coli EF-Tu mutants conferring resistance to Pulvomycin	EF-Tu	elfamycin antibiotic	antibiotic target alteration	elfamycin resistant EF-Tu
3002825	ErmY	ErmY	macrolide antibiotic; lincosamide antibiotic; streptogramin antibiotic	antibiotic target alteration	Erm 23S ribosomal RNA methyltransferase
3000250	ErmC	ErmC	macrolide antibiotic; lincosamide antibiotic; streptogramin antibiotic	antibiotic target alteration	Erm 23S ribosomal RNA methyltransferase
3000375	ErmB	ErmB	macrolide antibiotic; lincosamide antibiotic; streptogramin antibiotic	antibiotic target alteration	Erm 23S ribosomal RNA methyltransferase
3000522	ErmG	ErmG	macrolide antibiotic; lincosamide antibiotic; streptogramin antibiotic	antibiotic target alteration	Erm 23S ribosomal RNA methyltransferase
3000605	Erm(36)	Erm(36)	macrolide antibiotic; lincosamide antibiotic; streptogramin antibiotic	antibiotic target alteration	Erm 23S ribosomal RNA methyltransferase
3003908	Erm(47)	Erm(47)	macrolide antibiotic; lincosamide antibiotic; streptogramin antibiotic	antibiotic target alteration	Erm 23S ribosomal RNA methyltransferase
3000593	ErmQ	ErmQ	macrolide antibiotic; lincosamide antibiotic; streptogramin antibiotic	antibiotic target alteration	Erm 23S ribosomal RNA methyltransferase
3000498	ErmF	ErmF	macrolide antibiotic; lincosamide antibiotic; streptogramin antibiotic	antibiotic target alteration	Erm 23S ribosomal RNA methyltransferase
3000595	ErmT	ErmT	macrolide antibiotic; lincosamide antibiotic; streptogramin antibiotic	antibiotic target alteration	Erm 23S ribosomal RNA methyltransferase
3000495	ErmD	ErmD	macrolide antibiotic; lincosamide antibiotic; streptogramin antibiotic	antibiotic target alteration	Erm 23S ribosomal RNA methyltransferase
3000596	ErmX	ErmX	macrolide antibiotic; lincosamide antibiotic; streptogramin antibiotic	antibiotic target alteration	Erm 23S ribosomal RNA methyltransferase
3003106	Erm(42)	Erm(42)	macrolide antibiotic; lincosamide antibiotic; streptogramin antibiotic	antibiotic target alteration	Erm 23S ribosomal RNA methyltransferase
3000604	Erm(35)	Erm(35)	macrolide antibiotic; lincosamide antibiotic; streptogramin antibiotic	antibiotic target alteration	Erm 23S ribosomal RNA methyltransferase
3000347	ErmA	ErmA	macrolide antibiotic; lincosamide antibiotic; streptogramin antibiotic	antibiotic target alteration	Erm 23S ribosomal RNA methyltransferase
3003789	Campylobacter jejuni gyrA conferring resistance to fluoroquinolones	C.jejuni gyrA	fluoroquinolone antibiotic; nybomycin	antibiotic target alteration	fluoroquinolone resistant gyrA
3002804	FosA2	FosA2	fosfomycin	antibiotic inactivation	fosfomycin thiol transferase
3002873	FosB3	FosB3	fosfomycin	antibiotic inactivation	fosfomycin thiol transferase
3002872	FosA3	FosA3	fosfomycin	antibiotic inactivation	fosfomycin thiol transferase
3003731	fusD	fusD	fusidic acid	antibiotic inactivation	fusidic acid inactivation enzyme
3004122	Klebsiella pneumoniae OmpK37	OmpK37	monobactam; carbapenem; cephalosporin; cephamycin; penam; penem	reduced permeability to antibiotic	General Bacterial Porin with reduced permeability to beta-lactams
3003889	Escherichia coli GlpT with mutation conferring resistance to fosfomycin	E.coli GlpT	fosfomycin	antibiotic target alteration	GlpT
3003723	vanI	vanI	glycopeptide antibiotic	antibiotic target alteration	glycopeptide resistance gene cluster; van ligase
3000368	vanC	vanC	glycopeptide antibiotic	antibiotic target alteration	glycopeptide resistance gene cluster; van ligase
3002909	vanG	vanG	glycopeptide antibiotic	antibiotic target alteration	glycopeptide resistance gene cluster; van ligase
3002922	vanRC	vanRC	glycopeptide antibiotic	antibiotic target alteration	glycopeptide resistance gene cluster; vanR
3002923	vanRD	vanRD	glycopeptide antibiotic	antibiotic target alteration	glycopeptide resistance gene cluster; vanR
3002921	vanRB	vanRB	glycopeptide antibiotic	antibiotic target alteration	glycopeptide resistance gene cluster; vanR
3002926	vanRG	vanRG	glycopeptide antibiotic	antibiotic target alteration	glycopeptide resistance gene cluster; vanR
3002970	vanTC	vanTC	glycopeptide antibiotic	antibiotic target alteration	glycopeptide resistance gene cluster; vanT
3002972	vanTG	vanTG	glycopeptide antibiotic	antibiotic target alteration	glycopeptide resistance gene cluster; vanT
3004253	vanUG	vanUG	glycopeptide antibiotic	antibiotic target alteration	glycopeptide resistance gene cluster; vanU
3003069	vanXYG	vanXYG	glycopeptide antibiotic	antibiotic target alteration	glycopeptide resistance gene cluster; vanXY
3002966	vanXYC	vanXYC	glycopeptide antibiotic	antibiotic target alteration	glycopeptide resistance gene cluster; vanXY
3003841	kdpE	kdpE	aminoglycoside antibiotic	antibiotic efflux	kdpDE
3004085	lnuG	lnuG	lincosamide antibiotic	antibiotic inactivation	lincosamide nucleotidyltransferase (LNU)
3003762	lnuE	lnuE	lincosamide antibiotic	antibiotic inactivation	lincosamide nucleotidyltransferase (LNU)
3002836	lnuB	lnuB	lincosamide antibiotic	antibiotic inactivation	lincosamide nucleotidyltransferase (LNU)
3002835	lnuA	lnuA	lincosamide antibiotic	antibiotic inactivation	lincosamide nucleotidyltransferase (LNU)
3002838	lnuD	lnuD	lincosamide antibiotic	antibiotic inactivation	lincosamide nucleotidyltransferase (LNU)
3002879	linG	linG	lincosamide antibiotic	antibiotic inactivation	lincosamide nucleotidyltransferase (LNU)
3002837	lnuC	lnuC	lincosamide antibiotic	antibiotic inactivation	lincosamide nucleotidyltransferase (LNU)
3000361	EreA	EreA	macrolide antibiotic	antibiotic inactivation	macrolide esterase
3002826	EreA2	EreA2	macrolide antibiotic	antibiotic inactivation	macrolide esterase
3000319	mphC	mphC	macrolide antibiotic	antibiotic inactivation	macrolide phosphotransferase (MPH)
3003071	mphE	mphE	macrolide antibiotic	antibiotic inactivation	macrolide phosphotransferase (MPH)
3003742	mphG	mphG	macrolide antibiotic	antibiotic inactivation	macrolide phosphotransferase (MPH)
3000318	mphB	mphB	macrolide antibiotic	antibiotic inactivation	macrolide phosphotransferase (MPH)
3003839	Mrx	Mrx	macrolide antibiotic	antibiotic inactivation	macrolide phosphotransferase (MPH)
3003741	mphD	mphD	macrolide antibiotic	antibiotic inactivation	macrolide phosphotransferase (MPH)
3000316	mphA	mphA	macrolide antibiotic	antibiotic inactivation	macrolide phosphotransferase (MPH)
3001329	mdtG	mdtG	fosfomycin	antibiotic efflux	major facilitator superfamily (MFS) antibiotic efflux pump
3000183	tet(Z)	tet(Z)	tetracycline antibiotic	antibiotic efflux	major facilitator superfamily (MFS) antibiotic efflux pump
3002705	floR	floR	phenicol antibiotic	antibiotic efflux	major facilitator superfamily (MFS) antibiotic efflux pump
3003549	mdtO	mdtO	nucleoside antibiotic; acridine dye	antibiotic efflux	major facilitator superfamily (MFS) antibiotic efflux pump
3001216	mdtH	mdtH	fluoroquinolone antibiotic	antibiotic efflux	major facilitator superfamily (MFS) antibiotic efflux pump
3000178	tet(K)	tet(K)	tetracycline antibiotic	antibiotic efflux	major facilitator superfamily (MFS) antibiotic efflux pump
3003954	efmA	efmA	macrolide antibiotic; fluoroquinolone antibiotic	antibiotic efflux	major facilitator superfamily (MFS) antibiotic efflux pump
3001214	mdtM	mdtM	fluoroquinolone antibiotic; lincosamide antibiotic; nucleoside antibiotic; acridine dye; phenicol antibiotic	antibiotic efflux	major facilitator superfamily (MFS) antibiotic efflux pump
3000206	emrK	emrK	tetracycline antibiotic	antibiotic efflux	major facilitator superfamily (MFS) antibiotic efflux pump
3003550	mdtP	mdtP	nucleoside antibiotic; acridine dye	antibiotic efflux	major facilitator superfamily (MFS) antibiotic efflux pump
3000615	mefA	mefA	macrolide antibiotic	antibiotic efflux	major facilitator superfamily (MFS) antibiotic efflux pump
3000516	emrR	emrR	fluoroquinolone antibiotic	antibiotic efflux	major facilitator superfamily (MFS) antibiotic efflux pump
3003107	mef(B)	mef(B)	macrolide antibiotic	antibiotic efflux	major facilitator superfamily (MFS) antibiotic efflux pump
3000074	emrB	emrB	fluoroquinolone antibiotic	antibiotic efflux	major facilitator superfamily (MFS) antibiotic efflux pump
3000027	emrA	emrA	fluoroquinolone antibiotic	antibiotic efflux	major facilitator superfamily (MFS) antibiotic efflux pump
3002704	fexA	fexA	phenicol antibiotic	antibiotic efflux	major facilitator superfamily (MFS) antibiotic efflux pump
3000254	emrY	emrY	tetracycline antibiotic	antibiotic efflux	major facilitator superfamily (MFS) antibiotic efflux pump
3002703	cmx	cmx	phenicol antibiotic	antibiotic efflux	major facilitator superfamily (MFS) antibiotic efflux pump
3003548	mdtN	mdtN	nucleoside antibiotic; acridine dye	antibiotic efflux	major facilitator superfamily (MFS) antibiotic efflux pump
3000175	tet(H)	tet(H)	tetracycline antibiotic	antibiotic efflux	major facilitator superfamily (MFS) antibiotic efflux pump
3003479	tetR	tetR	glycylcycline; tetracycline antibiotic	antibiotic target alteration; antibiotic efflux	major facilitator superfamily (MFS) antibiotic efflux pump
3002691	Salmonella enterica cmlA	cmlA	phenicol antibiotic	antibiotic efflux	major facilitator superfamily (MFS) antibiotic efflux pump
3000567	tet(40)	tet(40)	tetracycline antibiotic	antibiotic efflux	major facilitator superfamily (MFS) antibiotic efflux pump
3000180	tetA(P)	tetA(P)	tetracycline antibiotic	antibiotic efflux	major facilitator superfamily (MFS) antibiotic efflux pump
3000179	tet(L)	tet(L)	tetracycline antibiotic	antibiotic efflux	major facilitator superfamily (MFS) antibiotic efflux pump
3000476	tet(31)	tet(31)	tetracycline antibiotic	antibiotic efflux	major facilitator superfamily (MFS) antibiotic efflux pump
3001328	Escherichia coli mdfA	mdfA	tetracycline antibiotic; benzalkonium chloride; rhodamine	antibiotic efflux	major facilitator superfamily (MFS) antibiotic efflux pump
3000168	tet(D)	tet(D)	tetracycline antibiotic	antibiotic efflux	major facilitator superfamily (MFS) antibiotic efflux pump
3000182	tet(Y)	tet(Y)	tetracycline antibiotic	antibiotic efflux	major facilitator superfamily (MFS) antibiotic efflux pump
3000166	tet(B)	tet(B)	tetracycline antibiotic	antibiotic efflux	major facilitator superfamily (MFS) antibiotic efflux pump
3002812	pp-flo	pp-flo	phenicol antibiotic	antibiotic efflux	major facilitator superfamily (MFS) antibiotic efflux pump
3000478	tet(33)	tet(33)	tetracycline antibiotic	antibiotic efflux	major facilitator superfamily (MFS) antibiotic efflux pump
3000167	tet(C)	tet(C)	tetracycline antibiotic	antibiotic efflux	major facilitator superfamily (MFS) antibiotic efflux pump
3000174	tet(G)	tet(G)	tetracycline antibiotic	antibiotic efflux	major facilitator superfamily (MFS) antibiotic efflux pump
3004441	tet(59)	tet(59)	tetracycline antibiotic	antibiotic efflux	major facilitator superfamily (MFS) antibiotic efflux pump
3000566	tet(39)	tet(39)	tetracycline antibiotic	antibiotic efflux	major facilitator superfamily (MFS) antibiotic efflux pump
3003745	mefC	mefC	macrolide antibiotic	antibiotic efflux	major facilitator superfamily (MFS) antibiotic efflux pump
3000833	evgS	evgS	macrolide antibiotic; fluoroquinolone antibiotic; penam; tetracycline antibiotic	antibiotic efflux	major facilitator superfamily (MFS) antibiotic efflux pump; resistance-nodulation-cell division (RND) antibiotic efflux pump
3000832	evgA	evgA	macrolide antibiotic; fluoroquinolone antibiotic; penam; tetracycline antibiotic	antibiotic efflux	major facilitator superfamily (MFS) antibiotic efflux pump; resistance-nodulation-cell division (RND) antibiotic efflux pump
3000676	H-NS	H-NS	macrolide antibiotic; fluoroquinolone antibiotic; cephalosporin; cephamycin; penam; tetracycline antibiotic	antibiotic efflux	major facilitator superfamily (MFS) antibiotic efflux pump; resistance-nodulation-cell division (RND) antibiotic efflux pump
3003689	MCR-1	MCR-1	peptide antibiotic	antibiotic target alteration	MCR phosphoethanolamine transferase
3000617	mecA	mecA	monobactam; carbapenem; cephalosporin; cephamycin; penam	antibiotic target replacement	methicillin resistant PBP2
3003440	mecB	mecB	monobactam; carbapenem; cephalosporin; cephamycin; penam	antibiotic target replacement	methicillin resistant PBP2
3000124	mecI	mecI	monobactam; carbapenem; cephalosporin; cephamycin; penam	antibiotic target replacement	methicillin resistant PBP2
3000215	mecR1	mecR1	monobactam; carbapenem; cephalosporin; cephamycin; penam	antibiotic target replacement	methicillin resistant PBP2
3003551	emeA	emeA	acridine dye	antibiotic efflux	multidrug and toxic compound extrusion (MATE) transporter
3003785	Chlamydia trachomatis intrinsic murA conferring resistance to fosfomycin	murA	fosfomycin	antibiotic target alteration	murA transferase
3001427	OXA-33	OXA-33	cephalosporin; penam	antibiotic inactivation	OXA beta-lactamase
3001550	OXA-363	OXA-363	cephalosporin; penam	antibiotic inactivation	OXA beta-lactamase
3001777	OXA-347	OXA-347	cephalosporin; penam	antibiotic inactivation	OXA beta-lactamase
3001575	OXA-389	OXA-389	cephalosporin; penam	antibiotic inactivation	OXA beta-lactamase
3001483	OXA-205	OXA-205	cephalosporin; penam	antibiotic inactivation	OXA beta-lactamase
3001611	OXA-58	OXA-58	cephalosporin; penam	antibiotic inactivation	OXA beta-lactamase
3001796	OXA-50	OXA-50	cephalosporin; penam	antibiotic inactivation	OXA beta-lactamase
3001768	OXA-118	OXA-118	cephalosporin; penam	antibiotic inactivation	OXA beta-lactamase
3001780	OXA-85	OXA-85	cephalosporin; penam	antibiotic inactivation	OXA beta-lactamase
3001412	OXA-17	OXA-17	cephalosporin; penam	antibiotic inactivation	OXA beta-lactamase
3001677	OXA-236	OXA-236	cephalosporin; penam	antibiotic inactivation	OXA beta-lactamase
3001549	OXA-362	OXA-362	cephalosporin; penam	antibiotic inactivation	OXA beta-lactamase
3001810	OXA-53	OXA-53	cephalosporin; penam	antibiotic inactivation	OXA beta-lactamase
3001804	OXA-145	OXA-145	cephalosporin; penam	antibiotic inactivation	OXA beta-lactamase
3001430	OXA-36	OXA-36	cephalosporin; penam	antibiotic inactivation	OXA beta-lactamase
3001773	OXA-61	OXA-61	cephalosporin; penam	antibiotic inactivation	OXA beta-lactamase
3004446	Haemophilus influenzae PBP3 conferring resistance to beta-lactam antibiotics	H.influenzae PBP3	monobactam; carbapenem; cephalosporin; cephamycin; penam	antibiotic target alteration	Penicillin-binding protein mutations conferring resistance to beta-lactam antibiotics
3003577	ugd	ugd	peptide antibiotic	antibiotic target alteration	pmr phosphoethanolamine transferase
3003578	PmrF	PmrF	peptide antibiotic	antibiotic target alteration	pmr phosphoethanolamine transferase
3003576	eptA	eptA	peptide antibiotic	antibiotic target alteration	pmr phosphoethanolamine transferase
3002728	QnrB14	QnrB14	fluoroquinolone antibiotic	antibiotic target protection	quinolone resistance protein (qnr)
3002800	QnrVC3	QnrVC3	fluoroquinolone antibiotic	antibiotic target protection	quinolone resistance protein (qnr)
3002791	QnrS2	QnrS2	fluoroquinolone antibiotic	antibiotic target protection	quinolone resistance protein (qnr)
3002788	QnrD1	QnrD1	fluoroquinolone antibiotic	antibiotic target protection	quinolone resistance protein (qnr)
3002790	QnrS1	QnrS1	fluoroquinolone antibiotic	antibiotic target protection	quinolone resistance protein (qnr)
3000245	RbpA	RbpA	rifamycin antibiotic	antibiotic target protection	RbpA bacterial RNA polymerase-binding protein
3003378	Escherichia coli marR mutant conferring antibiotic resistance	E.coli marR	fluoroquinolone antibiotic; cephalosporin; glycylcycline; penam; tetracycline antibiotic; rifamycin antibiotic; phenicol antibiotic; triclosan	antibiotic target alteration; antibiotic efflux	resistance-nodulation-cell division (RND) antibiotic efflux pump
3004043	Escherichia coli acrA	E.coli acrA	fluoroquinolone antibiotic; cephalosporin; glycylcycline; penam; tetracycline antibiotic; rifamycin antibiotic; phenicol antibiotic; triclosan	antibiotic efflux	resistance-nodulation-cell division (RND) antibiotic efflux pump
3000791	mdsC	mdsC	monobactam; carbapenem; cephalosporin; cephamycin; penam; phenicol antibiotic; penem	antibiotic efflux	resistance-nodulation-cell division (RND) antibiotic efflux pump
3000656	AcrS	AcrS	fluoroquinolone antibiotic; cephalosporin; glycylcycline; cephamycin; penam; tetracycline antibiotic; rifamycin antibiotic; phenicol antibiotic; triclosan	antibiotic efflux	resistance-nodulation-cell division (RND) antibiotic efflux pump
3000620	adeL	adeL	fluoroquinolone antibiotic; tetracycline antibiotic	antibiotic efflux	resistance-nodulation-cell division (RND) antibiotic efflux pump
3004143	AxyX	AxyX	macrolide antibiotic; fluoroquinolone antibiotic; aminoglycoside antibiotic; cephalosporin	antibiotic efflux	resistance-nodulation-cell division (RND) antibiotic efflux pump
3000828	baeR	baeR	aminoglycoside antibiotic; aminocoumarin antibiotic	antibiotic efflux	resistance-nodulation-cell division (RND) antibiotic efflux pump
3000816	mtrA	mtrA	macrolide antibiotic; penam	antibiotic efflux	resistance-nodulation-cell division (RND) antibiotic efflux pump
3000789	mdsA	mdsA	monobactam; carbapenem; cephalosporin; cephamycin; penam; phenicol antibiotic; penem	antibiotic efflux	resistance-nodulation-cell division (RND) antibiotic efflux pump
3003838	gadW	gadW	macrolide antibiotic; fluoroquinolone antibiotic; penam	antibiotic efflux	resistance-nodulation-cell division (RND) antibiotic efflux pump
3000779	adeH	adeH	fluoroquinolone antibiotic; tetracycline antibiotic	antibiotic efflux	resistance-nodulation-cell division (RND) antibiotic efflux pump
3000783	cmeA	cmeA	macrolide antibiotic; fluoroquinolone antibiotic; cephalosporin; fusidic acid	antibiotic efflux	resistance-nodulation-cell division (RND) antibiotic efflux pump
3003922	oqxA	oqxA	fluoroquinolone antibiotic; glycylcycline; tetracycline antibiotic; diaminopyrimidine antibiotic; nitrofuran antibiotic	antibiotic efflux	resistance-nodulation-cell division (RND) antibiotic efflux pump
3000796	mdtF	mdtF	macrolide antibiotic; fluoroquinolone antibiotic; penam	antibiotic efflux	resistance-nodulation-cell division (RND) antibiotic efflux pump
3003057	smeF	smeF	macrolide antibiotic; fluoroquinolone antibiotic; tetracycline antibiotic; phenicol antibiotic	antibiotic efflux	resistance-nodulation-cell division (RND) antibiotic efflux pump
3004142	OprZ	OprZ	macrolide antibiotic; fluoroquinolone antibiotic; aminoglycoside antibiotic; cephalosporin	antibiotic efflux	resistance-nodulation-cell division (RND) antibiotic efflux pump
3000491	acrD	acrD	aminoglycoside antibiotic	antibiotic efflux	resistance-nodulation-cell division (RND) antibiotic efflux pump
3000553	adeR	adeR	glycylcycline; tetracycline antibiotic	antibiotic efflux	resistance-nodulation-cell division (RND) antibiotic efflux pump
3003052	smeB	smeB	aminoglycoside antibiotic; cephalosporin; cephamycin; penam	antibiotic efflux	resistance-nodulation-cell division (RND) antibiotic efflux pump
3000782	adeK	adeK	macrolide antibiotic; fluoroquinolone antibiotic; lincosamide antibiotic; carbapenem; cephalosporin; tetracycline antibiotic; rifamycin antibiotic; diaminopyrimidine antibiotic; phenicol antibiotic; penem	antibiotic efflux	resistance-nodulation-cell division (RND) antibiotic efflux pump
3003923	oqxB	oqxB	fluoroquinolone antibiotic; glycylcycline; tetracycline antibiotic; diaminopyrimidine antibiotic; nitrofuran antibiotic	antibiotic efflux	resistance-nodulation-cell division (RND) antibiotic efflux pump
3000794	mdtC	mdtC	aminocoumarin antibiotic	antibiotic efflux	resistance-nodulation-cell division (RND) antibiotic efflux pump
3000792	mdtA	mdtA	aminocoumarin antibiotic	antibiotic efflux	resistance-nodulation-cell division (RND) antibiotic efflux pump
3000559	adeN	adeN	macrolide antibiotic; fluoroquinolone antibiotic; lincosamide antibiotic; carbapenem; cephalosporin; tetracycline antibiotic; rifamycin antibiotic; diaminopyrimidine antibiotic; phenicol antibiotic; penem	antibiotic efflux	resistance-nodulation-cell division (RND) antibiotic efflux pump
3000830	cpxA	cpxA	aminoglycoside antibiotic; aminocoumarin antibiotic	antibiotic efflux	resistance-nodulation-cell division (RND) antibiotic efflux pump
3003807	Escherichia coli acrR with mutation conferring multidrug antibiotic resistance	E.coli acrR	fluoroquinolone antibiotic; cephalosporin; glycylcycline; penam; tetracycline antibiotic; rifamycin antibiotic; phenicol antibiotic; triclosan	antibiotic target alteration; antibiotic efflux	resistance-nodulation-cell division (RND) antibiotic efflux pump
3000780	adeI	adeI	macrolide antibiotic; fluoroquinolone antibiotic; lincosamide antibiotic; carbapenem; cephalosporin; tetracycline antibiotic; rifamycin antibiotic; diaminopyrimidine antibiotic; phenicol antibiotic; penem	antibiotic efflux	resistance-nodulation-cell division (RND) antibiotic efflux pump
3000829	baeS	baeS	aminoglycoside antibiotic; aminocoumarin antibiotic	antibiotic efflux	resistance-nodulation-cell division (RND) antibiotic efflux pump
3000216	acrB	acrB	fluoroquinolone antibiotic; cephalosporin; glycylcycline; penam; tetracycline antibiotic; rifamycin antibiotic; phenicol antibiotic; triclosan	antibiotic efflux	resistance-nodulation-cell division (RND) antibiotic efflux pump
3000793	mdtB	mdtB	aminocoumarin antibiotic	antibiotic efflux	resistance-nodulation-cell division (RND) antibiotic efflux pump
3000549	adeS	adeS	glycylcycline; tetracycline antibiotic	antibiotic efflux	resistance-nodulation-cell division (RND) antibiotic efflux pump
3000777	adeF	adeF	fluoroquinolone antibiotic; tetracycline antibiotic	antibiotic efflux	resistance-nodulation-cell division (RND) antibiotic efflux pump
3000499	AcrE	AcrE	fluoroquinolone antibiotic; cephalosporin; cephamycin; penam	antibiotic efflux	resistance-nodulation-cell division (RND) antibiotic efflux pump
3000502	AcrF	AcrF	fluoroquinolone antibiotic; cephalosporin; cephamycin; penam	antibiotic efflux	resistance-nodulation-cell division (RND) antibiotic efflux pump
3000781	adeJ	adeJ	macrolide antibiotic; fluoroquinolone antibiotic; lincosamide antibiotic; carbapenem; cephalosporin; tetracycline antibiotic; rifamycin antibiotic; diaminopyrimidine antibiotic; phenicol antibiotic; penem	antibiotic efflux	resistance-nodulation-cell division (RND) antibiotic efflux pump
3000508	gadX	gadX	macrolide antibiotic; fluoroquinolone antibiotic; penam	antibiotic efflux	resistance-nodulation-cell division (RND) antibiotic efflux pump
3000795	mdtE	mdtE	macrolide antibiotic; fluoroquinolone antibiotic; penam	antibiotic efflux	resistance-nodulation-cell division (RND) antibiotic efflux pump
3004144	AxyY	AxyY	macrolide antibiotic; fluoroquinolone antibiotic; aminoglycoside antibiotic; cephalosporin	antibiotic efflux	resistance-nodulation-cell division (RND) antibiotic efflux pump
3000778	adeG	adeG	fluoroquinolone antibiotic; tetracycline antibiotic	antibiotic efflux	resistance-nodulation-cell division (RND) antibiotic efflux pump
3000518	CRP	CRP	macrolide antibiotic; fluoroquinolone antibiotic; penam	antibiotic efflux	resistance-nodulation-cell division (RND) antibiotic efflux pump
3000784	cmeB	cmeB	macrolide antibiotic; fluoroquinolone antibiotic; cephalosporin; fusidic acid	antibiotic efflux	resistance-nodulation-cell division (RND) antibiotic efflux pump
3000263	marA	marA	fluoroquinolone antibiotic; monobactam; carbapenem; cephalosporin; glycylcycline; cephamycin; penam; tetracycline antibiotic; rifamycin antibiotic; phenicol antibiotic; triclosan; penem	antibiotic efflux; reduced permeability to antibiotic	resistance-nodulation-cell division (RND) antibiotic efflux pump; General Bacterial Porin with reduced permeability to beta-lactams
3000823	ramA	ramA	fluoroquinolone antibiotic; monobactam; carbapenem; cephalosporin; glycylcycline; cephamycin; penam; tetracycline antibiotic; rifamycin antibiotic; phenicol antibiotic; triclosan; penem	antibiotic efflux; reduced permeability to antibiotic	resistance-nodulation-cell division (RND) antibiotic efflux pump; General Bacterial Porin with reduced permeability to beta-lactams
3002850	arr-5	arr-5	rifamycin antibiotic	antibiotic inactivation	rifampin ADP-ribosyltransferase (Arr)
3003992	rphB	rphB	rifamycin antibiotic	antibiotic inactivation	rifampin phosphotransferase
3002995	ROB-1	ROB-1	cephalosporin; penam	antibiotic inactivation	ROB beta-lactamase
3001116	SHV-61	SHV-61	carbapenem; cephalosporin; penam	antibiotic inactivation	SHV beta-lactamase
3003836	qacH	qacH	fluoroquinolone antibiotic	antibiotic efflux	small multidrug resistance (SMR) antibiotic efflux pump
3004039	Escherichia coli emrE	E.coli emrE	macrolide antibiotic	antibiotic efflux	small multidrug resistance (SMR) antibiotic efflux pump
3002840	vatA	vatA	streptogramin antibiotic	antibiotic inactivation	streptogramin vat acetyltransferase
3002844	vatE	vatE	streptogramin antibiotic	antibiotic inactivation	streptogramin vat acetyltransferase
3002845	vatH	vatH	streptogramin antibiotic	antibiotic inactivation	streptogramin vat acetyltransferase
3002843	vatD	vatD	streptogramin antibiotic	antibiotic inactivation	streptogramin vat acetyltransferase
3002897	SAT-4	SAT-4	nucleoside antibiotic	antibiotic inactivation	streptothricin acetyltransferase (SAT)
3002895	SAT-2	SAT-2	nucleoside antibiotic	antibiotic inactivation	streptothricin acetyltransferase (SAT)
3004361	sul4	sul4	sulfonamide antibiotic	antibiotic target replacement	sulfonamide resistant sul
3000413	sul3	sul3	sulfonamide antibiotic; sulfone antibiotic	antibiotic target replacement	sulfonamide resistant sul
3000410	sul1	sul1	sulfonamide antibiotic; sulfone antibiotic	antibiotic target replacement	sulfonamide resistant sul
3000412	sul2	sul2	sulfonamide antibiotic; sulfone antibiotic	antibiotic target replacement	sulfonamide resistant sul
3000948	TEM-81	TEM-81	monobactam; cephalosporin; penam; penem	antibiotic inactivation	TEM beta-lactamase
3001386	TEM-209	TEM-209	monobactam; cephalosporin; penam; penem	antibiotic inactivation	TEM beta-lactamase
3000205	tetX	tetX	glycylcycline; tetracycline antibiotic	antibiotic inactivation	tetracycline inactivation enzyme
3000197	tet36	tet36	tetracycline antibiotic	antibiotic target protection	tetracycline-resistant ribosomal protection protein
3000186	tetM	tetM	tetracycline antibiotic	antibiotic target protection	tetracycline-resistant ribosomal protection protein
3000191	tetQ	tetQ	tetracycline antibiotic	antibiotic target protection	tetracycline-resistant ribosomal protection protein
3000194	tetW	tetW	tetracycline antibiotic	antibiotic target protection	tetracycline-resistant ribosomal protection protein
3000195	tetB(P)	tetB(P)	tetracycline antibiotic	antibiotic target protection	tetracycline-resistant ribosomal protection protein
3004442	tet(W/N/W)	tet(W/N/W)	tetracycline antibiotic	antibiotic target protection	tetracycline-resistant ribosomal protection protein
3000196	tet32	tet32	tetracycline antibiotic	antibiotic target protection	tetracycline-resistant ribosomal protection protein
3000190	tetO	tetO	tetracycline antibiotic	antibiotic target protection	tetracycline-resistant ribosomal protection protein
3000556	tet44	tet44	tetracycline antibiotic	antibiotic target protection	tetracycline-resistant ribosomal protection protein
3002868	dfrG	dfrG	diaminopyrimidine antibiotic	antibiotic target replacement	trimethoprim resistant dihydrofolate reductase dfr
3002875	dfrE	dfrE	diaminopyrimidine antibiotic	antibiotic target replacement	trimethoprim resistant dihydrofolate reductase dfr
3002859	dfrA14	dfrA14	diaminopyrimidine antibiotic	antibiotic target replacement	trimethoprim resistant dihydrofolate reductase dfr
3003014	dfrA16	dfrA16	diaminopyrimidine antibiotic	antibiotic target replacement	trimethoprim resistant dihydrofolate reductase dfr
3002866	dfrD	dfrD	diaminopyrimidine antibiotic	antibiotic target replacement	trimethoprim resistant dihydrofolate reductase dfr
3003013	dfrA15	dfrA15	diaminopyrimidine antibiotic	antibiotic target replacement	trimethoprim resistant dihydrofolate reductase dfr
3002858	dfrA12	dfrA12	diaminopyrimidine antibiotic	antibiotic target replacement	trimethoprim resistant dihydrofolate reductase dfr
3002869	dfrK	dfrK	diaminopyrimidine antibiotic	antibiotic target replacement	trimethoprim resistant dihydrofolate reductase dfr
3002861	dfrA5	dfrA5	diaminopyrimidine antibiotic	antibiotic target replacement	trimethoprim resistant dihydrofolate reductase dfr
3003016	dfrA20	dfrA20	diaminopyrimidine antibiotic	antibiotic target replacement	trimethoprim resistant dihydrofolate reductase dfr
3002854	dfrA1	dfrA1	diaminopyrimidine antibiotic	antibiotic target replacement	trimethoprim resistant dihydrofolate reductase dfr
3002864	dfrB1	dfrB1	diaminopyrimidine antibiotic	antibiotic target replacement	trimethoprim resistant dihydrofolate reductase dfr
3002867	dfrF	dfrF	diaminopyrimidine antibiotic	antibiotic target replacement	trimethoprim resistant dihydrofolate reductase dfr
3002860	dfrA17	dfrA17	diaminopyrimidine antibiotic	antibiotic target replacement	trimethoprim resistant dihydrofolate reductase dfr
3003059	tmrB	tmrB	nucleoside antibiotic	reduced permeability to antibiotic	tunicamycin resistance protein
3002986	bacA	bacA	peptide antibiotic	antibiotic target alteration	undecaprenyl pyrophosphate related proteins
3003250	bcrC	bcrC	peptide antibiotic	antibiotic target alteration	undecaprenyl pyrophosphate related proteins
3002943	vanHB	vanHB	glycopeptide antibiotic	antibiotic target alteration	vanH; glycopeptide resistance gene cluster
3002937	vanSG	vanSG	glycopeptide antibiotic	antibiotic target alteration	vanS; glycopeptide resistance gene cluster
3002932	vanSB	vanSB	glycopeptide antibiotic	antibiotic target alteration	vanS; glycopeptide resistance gene cluster
3002933	vanSC	vanSC	glycopeptide antibiotic	antibiotic target alteration	vanS; glycopeptide resistance gene cluster
3002964	vanWB	vanWB	glycopeptide antibiotic	antibiotic target alteration	vanW; glycopeptide resistance gene cluster
3002965	vanWG	vanWG	glycopeptide antibiotic	antibiotic target alteration	vanW; glycopeptide resistance gene cluster
3002950	vanXB	vanXB	glycopeptide antibiotic	antibiotic target alteration	vanX; glycopeptide resistance gene cluster
3002956	vanYB	vanYB	glycopeptide antibiotic	antibiotic target alteration	vanY; glycopeptide resistance gene cluster
3002959	vanYG1	vanYG1	glycopeptide antibiotic	antibiotic target alteration	vanY; glycopeptide resistance gene cluster
