# Supplementary material for: Extensive metagenomic analysis of the porcine gut resistome to identify indicators reflecting antimicrobial resistance
Source: Microbiome. 2022 Mar 4;10:39. doi: 10.1186/s40168-022-01241-y (PMC8895625; doi:10.1186/s40168-022-01241-y)
Supplement: Supplementary file 5 — Additional file 4: Table S3. The abundance and ARG number of 69 drug resistance classes. [file 40168_2022_1241_MOESM5_ESM.xlsx]

## Sheet: Sheet1
Table S3. The abundance and ARG number of 69 drug resistance classes
Drug	Abbreviation of drug	Abundance (FPKM)	Relative abundance	Number	Account for total number
aminoglycoside antibiotic	aminoglycoside	327.783	0.195876	61	0.174785
tetracycline antibiotic	tetracycline	658.128	0.393282	26	0.0744986
glycopeptide antibiotic	glycopeptide	2.38029	0.00142241	21	0.0601719
phenicol antibiotic	phenicol	69.1872	0.0413447	20	0.0573066
cephalosporin; penam	C-P	11.7519	0.00702268	19	0.0544413
macrolide antibiotic; lincosamide antibiotic; streptogramin antibiotic	M-L-S	209.575	0.125237	14	0.0401146
diaminopyrimidine antibiotic	diaminopyrimidine	5.94908	0.00355503	14	0.0401146
macrolide antibiotic	macrolide	13.6852	0.00817799	13	0.0372493
fluoroquinolone antibiotic	fluoroquinolone	7.00279	0.00418471	11	0.0315186
peptide antibiotic	peptide	4.67867	0.00279586	11	0.0315186
lincosamide antibiotic	lincosamide	82.9072	0.0495435	9	0.025788
fosfomycin	fosfomycin	1.88245	0.00112491	7	0.0200573
macrolide antibiotic; fluoroquinolone antibiotic; penam	M-F-P	4.54703	0.0027172	5	0.0143266
fluoroquinolone antibiotic; cephalosporin; glycylcycline; penam; tetracycline antibiotic; rifamycin antibiotic; phenicol antibiotic; triclosan	FCGPTRPT	4.12313	0.00246389	5	0.0143266
monobactam; carbapenem; cephalosporin; cephamycin; penam	M-C-C-C-P	0.973456	0.000581715	5	0.0143266
penam	penam	0.923099	0.000551623	5	0.0143266
cephalosporin	cephalosporin	0.311962	0.000186421	5	0.0143266
streptogramin antibiotic	streptogramin	40.6859	0.024313	4	0.0114613
fluoroquinolone antibiotic; tetracycline antibiotic	F-T	4.71756	0.00281911	4	0.0114613
macrolide antibiotic; streptogramin antibiotic	M-S	4.46917	0.00267068	4	0.0114613
glycylcycline; tetracycline antibiotic	G-T	2.74332	0.00163935	4	0.0114613
streptogramin antibiotic; pleuromutilin antibiotic	S-P	2.01605	0.00120475	4	0.0114613
macrolide antibiotic; fluoroquinolone antibiotic; lincosamide antibiotic; carbapenem; cephalosporin; tetracycline antibiotic; rifamycin antibiotic; diaminopyrimidine antibiotic; phenicol antibiotic; penem	MFLCCTRDPP	0.00470071	2.80904e-06	4	0.0114613
nucleoside antibiotic	nucleoside	95.3847	0.0569997	3	0.00859599
sulfonamide antibiotic; sulfone antibiotic	S-S	5.56434	0.00332512	3	0.00859599
nucleoside antibiotic; acridine dye	N-A	3.59843	0.00215034	3	0.00859599
aminoglycoside antibiotic; aminocoumarin antibiotic	A-A	2.81478	0.00168205	3	0.00859599
aminocoumarin antibiotic	aminocoumarin	2.28691	0.00136661	3	0.00859599
fluoroquinolone antibiotic; monobactam; carbapenem; cephalosporin; glycylcycline; cephamycin; penam; tetracycline antibiotic; rifamycin antibiotic; phenicol antibiotic; triclosan; penem	FMCCGCPTRPTP	1.35632	0.000810508	3	0.00859599
rifamycin antibiotic	rifamycin	0.232522	0.00013895	3	0.00859599
lincosamide antibiotic; streptogramin antibiotic; pleuromutilin antibiotic	LSP	0.0790576	4.72431e-05	3	0.00859599
macrolide antibiotic; fluoroquinolone antibiotic; aminoglycoside antibiotic; cephalosporin	M-F-A-C	0.007372	4.40534e-06	3	0.00859599
cephamycin	cephamycin	12.7623	0.00762646	2	0.00573066
fluoroquinolone antibiotic; cephalosporin; cephamycin; penam	F-C-C-P	3.37098	0.00201442	2	0.00573066
macrolide antibiotic; lincosamide antibiotic; streptogramin antibiotic; oxazolidinone antibiotic; phenicol antibiotic; pleuromutilin antibiotic	MLSOPP	3.19897	0.00191163	2	0.00573066
monobactam; cephalosporin; penam; penem	M-C-P-P	2.48113	0.00148266	2	0.00573066
macrolide antibiotic; fluoroquinolone antibiotic; penam; tetracycline antibiotic	M-F-P-T	1.40084	0.000837113	2	0.00573066
fluoroquinolone antibiotic; glycylcycline; tetracycline antibiotic; diaminopyrimidine antibiotic; nitrofuran antibiotic	F-G-T-D-N	0.451632	0.000269885	2	0.00573066
macrolide antibiotic; fluoroquinolone antibiotic; rifamycin antibiotic	MFR	0.0261468	1.56247e-05	2	0.00573066
macrolide antibiotic; fluoroquinolone antibiotic; cephalosporin; fusidic acid	M-F-C-F	0.0144405	8.6293e-06	2	0.00573066
carbapenem; cephalosporin; cephamycin; penam	C-C-C-P	0.00197012	1.1773e-06	2	0.00573066
monobactam; carbapenem; cephalosporin; cephamycin; penam; phenicol antibiotic; penem	MCCCPPP	0.00134047	8.01035e-07	2	0.00573066
tetracycline antibiotic; oxazolidinone antibiotic; phenicol antibiotic	T-O-P	54.4064	0.0325121	1	0.00286533
oxazolidinone antibiotic	oxazolidinone	13.2381	0.0079108	1	0.00286533
lincosamide antibiotic; pleuromutilin antibiotic	L-P	3.77811	0.00225771	1	0.00286533
fluoroquinolone antibiotic; cephalosporin; glycylcycline; cephamycin; penam; tetracycline antibiotic; rifamycin antibiotic; phenicol antibiotic; triclosan	FCGCPTRPT	0.97385	0.000581951	1	0.00286533
nitrofuran antibiotic	nitrofuran	0.897629	0.000536403	1	0.00286533
macrolide antibiotic; fluoroquinolone antibiotic; cephalosporin; glycylcycline; cephamycin; penam; tetracycline antibiotic; aminocoumarin antibiotic; rifamycin antibiotic; phenicol antibiotic; triclosan	FMCGCPTARPT	0.816239	0.000487766	1	0.00286533
fluoroquinolone antibiotic; lincosamide antibiotic; nucleoside antibiotic; acridine dye; phenicol antibiotic	F-L-N-A-P	0.769864	0.000460053	1	0.00286533
tetracycline antibiotic; benzalkonium chloride; rhodamine	T-B-R	0.755729	0.000451606	1	0.00286533
nitroimidazole antibiotic	nitroimidazole	0.734718	0.000439051	1	0.00286533
macrolide antibiotic; fluoroquinolone antibiotic; cephalosporin; cephamycin; penam; tetracycline antibiotic	MFCCPT	0.730576	0.000436576	1	0.00286533
elfamycin antibiotic	elfamycin	0.543551	0.000324814	1	0.00286533
macrolide antibiotic; fluoroquinolone antibiotic	MF	0.0596899	3.56693e-05	1	0.00286533
carbapenem	carbapenem	0.0562054	3.35871e-05	1	0.00286533
para-aminosalicylic acid	P	0.0508033	3.03589e-05	1	0.00286533
fluoroquinolone antibiotic; aminoglycoside antibiotic	F-A	0.0435939	2.60507e-05	1	0.00286533
fluoroquinolone antibiotic; nybomycin	F-N	0.0337452	2.01654e-05	1	0.00286533
fluoroquinolone antibiotic; cephalosporin; glycylcycline; penam; tetracycline antibiotic; acridine dye; rifamycin antibiotic; phenicol antibiotic; triclosan	FCGPTARPT	0.0274287	1.63908e-05	1	0.00286533
macrolide antibiotic; lincosamide antibiotic; streptogramin antibiotic; oxazolidinone antibiotic; phenicol antibiotic	M-L-S-O-P	0.0164388	9.82347e-06	1	0.00286533
sulfonamide antibiotic	sulfonamide	0.00836259	4.99729e-06	1	0.00286533
acridine dye	A	0.00771106	4.60795e-06	1	0.00286533
fusidic acid	F	0.00312377	1.86669e-06	1	0.00286533
monobactam; carbapenem; cephalosporin; cephamycin; penam; penem	MCCCPP	0.00284565	1.70049e-06	1	0.00286533
cephalosporin; cephamycin	C-C	0.00217012	1.29681e-06	1	0.00286533
aminoglycoside antibiotic; cephalosporin; cephamycin; penam	A-C-C-P	0.00201741	1.20556e-06	1	0.00286533
macrolide antibiotic; penam	M-P	0.00193577	1.15677e-06	1	0.00286533
carbapenem; cephalosporin; penam	C-C-P	0.00129224	7.7221e-07	1	0.00286533
macrolide antibiotic; fluoroquinolone antibiotic; tetracycline antibiotic; phenicol antibiotic	M-F-T-P	0.00125412	7.49432e-07	1	0.00286533
