# Supplementary material for: Extensive metagenomic analysis of the porcine gut resistome to identify indicators reflecting antimicrobial resistance
Source: Microbiome. 2022 Mar 4;10:39. doi: 10.1186/s40168-022-01241-y (PMC8895625; doi:10.1186/s40168-022-01241-y)
Supplement: Supplementary file 6 — Additional file 5: Table S4. FDR and P values from pair-wise comparisons among nine pig populations. [file 40168_2022_1241_MOESM6_ESM.xlsx]

## Sheet: Sheet1
Table S4. FDR and P values from pair-wise comparisons among nine pig populations
group1	group2	ARGs abundance		ARGs number		Shannon index		Simpson's index
		P value	FDR	P value	FDR	P value	FDR	P value	FDR
Wild	KD-3800	0.00117	0.0017	0.0264	0.032	0.00117	0.002	0.00117	0.002
Wild	KD-3480	0.00216	0.0027	0.261	0.28	0.0411	0.055	0.0152	0.023
Wild	KD-1400	0.000666	0.001	1	1	0.00799	0.013	0.0813	0.1
Wild	NC-Tibetan	0.00216	0.0027	0.005	0.0064	0.394	0.47	0.485	0.55
Wild	NC-F6	2.78e-05	6.7e-05	4.77e-05	0.00017	9.83e-05	0.00019	0.000129	0.00024
Wild	Dingnan	5.96e-05	0.00012	8.41e-05	0.00025	0.000102	0.00019	9.31e-05	0.00019
Wild	Jiangying	2.68e-05	6.7e-05	0.000455	0.00091	0.693	0.7	0.367	0.43
Wild	Shahu	8.69e-06	3.1e-05	0.000576	0.0011	8.69e-06	2.6e-05	8.69e-06	3.1e-05
KD-3800	KD-3480	0.014	0.017	0.316	0.33	0.00117	0.002	0.00117	0.002
KD-3800	KD-1400	0.000311	0.00056	0.00366	0.0051	0.014	0.02	0.0289	0.04
KD-3800	NC-Tibetan	0.00117	0.0017	0.00336	0.005	0.035	0.048	0.0513	0.066
KD-3800	NC-F6	6.21e-06	3.1e-05	6.6e-06	4.4e-05	6.34e-06	2.6e-05	6.89e-06	3.1e-05
KD-3800	Dingnan	1.66e-05	5.4e-05	1.63e-05	7.3e-05	1.66e-05	4.6e-05	1.66e-05	5e-05
KD-3800	Jiangying	8.16e-06	3.1e-05	0.000206	0.00049	8.16e-06	2.6e-05	8.16e-06	3.1e-05
KD-3800	Shahu	2.25e-06	2e-05	0.000119	0.00031	2.25e-06	1.6e-05	2.25e-06	3.1e-05
KD-3480	KD-1400	0.000666	0.001	0.142	0.16	0.573	0.64	0.662	0.7
KD-3480	NC-Tibetan	0.00216	0.0027	0.00216	0.0034	0.699	0.7	1	1
KD-3480	NC-F6	2.78e-05	6.7e-05	4.04e-05	0.00016	4.58e-05	0.00012	5.85e-05	0.00015
KD-3480	Dingnan	5.96e-05	0.00012	6.43e-05	0.00021	7.14e-05	0.00016	7.14e-05	0.00017
KD-3480	Jiangying	2.68e-05	6.7e-05	0.000457	0.00091	0.0104	0.016	0.00799	0.013
KD-3480	Shahu	8.69e-06	3.1e-05	0.00101	0.0017	8.69e-06	2.6e-05	8.69e-06	3.1e-05
KD-1400	NC-Tibetan	0.000666	0.001	0.000666	0.0012	0.573	0.64	0.662	0.7
KD-1400	NC-F6	1.41e-06	1.7e-05	1.08e-05	5.6e-05	2.26e-06	1.6e-05	4.12e-06	3.1e-05
KD-1400	Dingnan	4.8e-06	2.9e-05	7.26e-06	4.4e-05	5.7e-06	2.6e-05	5.7e-06	3.1e-05
KD-1400	Jiangying	2.72e-06	2e-05	0.000299	0.00067	0.00216	0.0035	0.00356	0.0058
KD-1400	Shahu	6.43e-07	1.7e-05	0.00175	0.0029	6.43e-07	7.7e-06	6.43e-07	2.3e-05
NC-Tibetan	NC-F6	0.881	0.91	0.205	0.23	5.97e-05	0.00014	8.73e-05	0.00018
NC-Tibetan	Dingnan	0.463	0.5	0.0001	0.00028	7.8e-05	0.00017	7.8e-05	0.00018
NC-Tibetan	Jiangying	0.971	0.97	0.854	0.88	0.0587	0.073	0.0487	0.065
NC-Tibetan	Shahu	0.176	0.2	0.00379	0.0051	8.69e-06	2.6e-05	8.69e-06	3.1e-05
NC-F6	Dingnan	0.00126	0.0017	2.94e-07	3.5e-06	0.0491	0.063	0.0175	0.025
NC-F6	Jiangying	0.235	0.26	0.0242	0.03	1.82e-07	4.3e-06	9.96e-06	3.3e-05
NC-F6	Shahu	4.92e-05	0.00011	1.65e-06	1.5e-05	0.663	0.7	0.149	0.18
Dingnan	Jiangying	0.483	0.51	6.25e-09	1.1e-07	2.39e-07	4.3e-06	3.07e-06	3.1e-05
Dingnan	Shahu	1.17e-06	1.7e-05	8.41e-11	3e-09	0.613	0.67	1	1
Jiangying	Shahu	0.000136	0.00026	0.00374	0.0051	7.41e-06	2.6e-05	2e-05	5.5e-05
