# Supplementary material for: Extensive metagenomic analysis of the porcine gut resistome to identify indicators reflecting antimicrobial resistance
Source: Microbiome. 2022 Mar 4;10:39. doi: 10.1186/s40168-022-01241-y (PMC8895625; doi:10.1186/s40168-022-01241-y)
Supplement: Supplementary file 7 — Additional file 6: Table S5. The abundance and α-diversity of antimicrobial resistance in each sample. [file 40168_2022_1241_MOESM7_ESM.xlsx]

## Sheet: Sheet1
Table S5. The abundance and α-diversity of antimicrobial resistance genes in each sample.
Sample ID	Region	Farm	Abundance (FPKM)	Richness	Shannon	Simpson
WB3-F	Nanchang	Wild	37.4435	88	3.71314	0.951474
WB4-F	Nanchang	Wild	51.0011	87	3.47708	0.931236
WB5-F	Nanchang	Wild	110.869	74	2.26372	0.786522
WB6-F	Nanchang	Wild	94.1312	87	2.40201	0.711493
WB1-F	Nanchang	Wild	40.6534	90	3.71631	0.957815
WB2-F	Nanchang	Wild	39.2313	49	2.47161	0.877059
Duroc-JY1	Jiangying	Jiangying	1882.25	140	2.461	0.860325
Duroc-JY2	Jiangying	Jiangying	1255.73	145	2.56042	0.880236
Duroc-JY3	Jiangying	Jiangying	1748.17	160	2.56968	0.878898
Duroc-JY4	Jiangying	Jiangying	1469.64	124	2.53925	0.860429
Duroc-JY5	Jiangying	Jiangying	1690.12	175	2.67697	0.888987
Duroc-JY6	Jiangying	Jiangying	1707.21	168	2.59645	0.873891
Duroc-JY7	Jiangying	Jiangying	1859.52	164	2.67859	0.891701
Duroc-JY8	Jiangying	Jiangying	1598.74	153	2.65478	0.892023
Duroc-JY9	Jiangying	Jiangying	1685.81	120	2.57773	0.874023
Duroc-JY10	Jiangying	Jiangying	2119.52	160	2.47363	0.853266
Duroc-JY11	Jiangying	Jiangying	1650.33	123	2.56929	0.880208
Duroc-JY12	Jiangying	Jiangying	1729.59	168	2.49254	0.867432
Duroc-JY13	Jiangying	Jiangying	2086.75	162	2.52777	0.866755
Duroc-JY14	Jiangying	Jiangying	1693.29	123	2.42549	0.863987
Duroc-JY15	Jiangying	Jiangying	1900.72	158	2.51575	0.863133
Duroc-JY16	Jiangying	Jiangying	2037.56	127	2.48285	0.85984
Duroc-SH1	Shahu	Shahu	1531.91	133	2.80554	0.903537
Duroc-SH2	Shahu	Shahu	1829.74	152	2.77693	0.898298
Duroc-SH3	Shahu	Shahu	1660.89	101	2.70316	0.897741
Duroc-SH4	Shahu	Shahu	1307.27	100	2.70674	0.891829
Duroc-SH5	Shahu	Shahu	1512.44	92	2.70616	0.887645
Duroc-SH6	Shahu	Shahu	1255.2	123	2.73105	0.897921
Duroc-SH7	Shahu	Shahu	1535.34	156	2.69508	0.867302
Duroc-SH8	Shahu	Shahu	1247.6	145	2.81297	0.89033
Duroc-SH9	Shahu	Shahu	1407.38	145	2.73167	0.898234
Duroc-SH10	Shahu	Shahu	1332.86	124	2.82105	0.905923
Duroc-SH11	Shahu	Shahu	1534.66	136	2.81614	0.898677
Duroc-SH12	Shahu	Shahu	1678.96	141	2.85933	0.909164
Duroc-SH13	Shahu	Shahu	1666.04	152	2.86997	0.905944
Duroc-SH14	Shahu	Shahu	1290.4	133	2.83601	0.900555
Duroc-SH15	Shahu	Shahu	1632.93	97	2.66909	0.890567
Duroc-SH16	Shahu	Shahu	1347.7	87	2.67259	0.872153
Duroc-SH17	Shahu	Shahu	1508.31	113	2.87671	0.913301
Duroc-SH18	Shahu	Shahu	1627.99	96	2.6056	0.886728
Duroc-SH19	Shahu	Shahu	1474.87	105	2.64542	0.880132
Duroc-SH20	Shahu	Shahu	1340.63	146	2.81976	0.900895
F4286	Nanchang	NC-F6	1500.04	115	2.68459	0.864628
F4331	Nanchang	NC-F6	1911.27	197	2.94799	0.895574
F4364	Nanchang	NC-F6	2414.64	183	2.90508	0.893208
F4372	Nanchang	NC-F6	1634.08	192	3.10963	0.901901
F4375	Nanchang	NC-F6	1499.78	124	2.78297	0.876899
F4390	Nanchang	NC-F6	1774.78	183	3.04223	0.896955
F4395	Nanchang	NC-F6	2879.29	171	2.98422	0.906336
F4399	Nanchang	NC-F6	1543.76	109	2.85246	0.890562
F4410	Nanchang	NC-F6	1746.63	175	2.90381	0.892959
F4411	Nanchang	NC-F6	1581.94	119	2.84548	0.88942
F4436	Nanchang	NC-F6	1761.61	195	3.03536	0.904048
F4453	Nanchang	NC-F6	1173.05	122	3.32391	0.937731
F4460	Nanchang	NC-F6	1473.37	162	3.22473	0.903147
F4552	Nanchang	NC-F6	1805.94	79	2.70296	0.886544
F4554	Nanchang	NC-F6	2520.49	183	2.92702	0.914386
F4556	Nanchang	NC-F6	1943.13	160	3.0309	0.915304
F4560	Nanchang	NC-F6	1813.62	185	3.02675	0.901336
F4563	Nanchang	NC-F6	1623.11	108	2.80836	0.890341
F4580	Nanchang	NC-F6	1598.06	182	2.92239	0.893477
F4582	Nanchang	NC-F6	1966.49	125	3.01084	0.91428
F4592	Nanchang	NC-F6	1684.59	155	2.79088	0.889135
F4595	Nanchang	NC-F6	1774.45	159	3.07607	0.912567
F4596	Nanchang	NC-F6	1612.85	144	2.72206	0.881352
F4650	Nanchang	NC-F6	1934.24	118	3.01426	0.920518
F4653	Nanchang	NC-F6	1961.89	157	2.93104	0.908068
F4655	Nanchang	NC-F6	1708.49	166	2.89074	0.897343
F4656	Nanchang	NC-F6	1710.95	130	2.86367	0.885308
F4657	Nanchang	NC-F6	1582.2	108	2.62529	0.876808
F4658	Nanchang	NC-F6	1612.7	76	2.68261	0.883788
F4659	Nanchang	NC-F6	1603.25	126	2.73556	0.886274
F4660	Nanchang	NC-F6	1900.06	142	3.0365	0.913341
F4661	Nanchang	NC-F6	1466.42	150	2.80796	0.883009
F4664	Nanchang	NC-F6	1540.31	96	2.58444	0.872891
F4665	Nanchang	NC-F6	1705.39	121	2.87143	0.899299
F4666	Nanchang	NC-F6	1484.38	92	2.55076	0.86815
F4669	Nanchang	NC-F6	1586.06	84	2.64675	0.87817
F4675	Nanchang	NC-F6	1607.66	144	2.60052	0.866627
F4679	Nanchang	NC-F6	1619.89	117	2.82374	0.893013
F4690	Nanchang	NC-F6	1771.86	167	2.79776	0.891475
F4692	Nanchang	NC-F6	1683.33	171	2.8202	0.887023
F4701	Nanchang	NC-F6	2020.13	119	3.00907	0.922268
F4704	Nanchang	NC-F6	2220.69	175	3.31984	0.931956
F4724	Nanchang	NC-F6	1823.25	193	2.95906	0.890902
F4726	Nanchang	NC-F6	1525.82	171	2.80971	0.88918
F4791	Nanchang	NC-F6	1706.72	198	3.07718	0.894685
F4840	Nanchang	NC-F6	1561	142	2.84725	0.886724
F4842	Nanchang	NC-F6	2766.56	143	3.33884	0.944377
F4844	Nanchang	NC-F6	1942.93	190	2.9743	0.911926
F4846	Nanchang	NC-F6	1614.33	127	2.82525	0.888516
F4850	Nanchang	NC-F6	1637.27	180	2.97834	0.907507
F4856	Nanchang	NC-F6	1614.81	109	2.73839	0.886265
F4864	Nanchang	NC-F6	2347.84	130	3.18515	0.93436
F4872	Nanchang	NC-F6	1518.62	137	2.76663	0.889536
F4873	Nanchang	NC-F6	1668.67	147	2.8699	0.893654
F4878	Nanchang	NC-F6	1770.13	124	2.70725	0.888231
F4881	Nanchang	NC-F6	1662.27	122	2.61167	0.876229
F4888	Nanchang	NC-F6	1564.1	143	2.79814	0.889345
F4889	Nanchang	NC-F6	1868.92	194	3.05361	0.91223
F4890	Nanchang	NC-F6	1854.1	176	3.04972	0.909395
F4894	Nanchang	NC-F6	1410.42	103	2.80717	0.896691
F4901	Nanchang	NC-F6	2755.26	180	3.25251	0.936215
F4903	Nanchang	NC-F6	1466.95	119	2.67391	0.874122
F4905	Nanchang	NC-F6	1600.57	160	2.92599	0.904048
F4908	Nanchang	NC-F6	1634.14	166	2.77692	0.886953
F4910	Nanchang	NC-F6	2160.41	201	3.41465	0.942649
F4912	Nanchang	NC-F6	1828.82	175	3.45158	0.933545
F4922	Nanchang	NC-F6	1806.57	169	3.10267	0.918226
F4924	Nanchang	NC-F6	1596.4	164	3.06626	0.898653
F4930	Nanchang	NC-F6	1420.16	155	3.09596	0.898874
F4936	Nanchang	NC-F6	2675.62	176	3.54024	0.952355
F4941	Nanchang	NC-F6	1738.33	119	2.71361	0.884021
F4942	Nanchang	NC-F6	1735.89	81	2.75773	0.894109
F4943	Nanchang	NC-F6	3782.43	143	3.16808	0.931853
F4945	Nanchang	NC-F6	1655.82	147	3.07651	0.923921
F4946	Nanchang	NC-F6	1939.69	159	2.77454	0.885084
F4948	Nanchang	NC-F6	1472.24	155	2.75852	0.8825
F4950	Nanchang	NC-F6	1610.33	175	3.02357	0.905905
F4952	Nanchang	NC-F6	1761.09	154	2.8488	0.897521
F4954	Nanchang	NC-F6	1651.27	164	2.85851	0.893913
F4958	Nanchang	NC-F6	1629.63	121	2.73599	0.888117
F4960	Nanchang	NC-F6	2719.69	204	3.68286	0.94795
F4961	Nanchang	NC-F6	1283	66	2.47845	0.860657
F4962	Nanchang	NC-F6	1680.25	164	2.96731	0.898565
F4969	Nanchang	NC-F6	1866.17	178	3.03539	0.901542
F4972	Nanchang	NC-F6	1809.27	166	2.82203	0.880993
F4973	Nanchang	NC-F6	1798.43	159	2.84492	0.903402
F4974	Nanchang	NC-F6	1576.64	106	2.72425	0.881799
F4975	Nanchang	NC-F6	1695.82	105	2.78564	0.904351
F4976	Nanchang	NC-F6	2147.33	126	2.57222	0.877703
F4978	Nanchang	NC-F6	2393.73	125	2.85337	0.909908
F4979	Nanchang	NC-F6	1606.48	180	2.82376	0.893506
F4981	Nanchang	NC-F6	1903.64	179	3.06752	0.875596
F4982	Nanchang	NC-F6	2772.42	155	2.96687	0.916607
F4983	Nanchang	NC-F6	1932.97	130	2.86107	0.899905
F4984	Nanchang	NC-F6	1275.43	91	2.98448	0.926451
F4987	Nanchang	NC-F6	1654.41	124	2.73656	0.882726
F4988	Nanchang	NC-F6	1771.14	163	2.78519	0.890051
F4989	Nanchang	NC-F6	2169.61	118	3.12219	0.928332
F4993	Nanchang	NC-F6	1465.71	137	2.70805	0.878464
F4997	Nanchang	NC-F6	2548.74	153	3.03015	0.920728
F5003	Nanchang	NC-F6	1564.31	150	2.91311	0.899115
F5012	Nanchang	NC-F6	2035	176	3.44222	0.933361
F5014	Nanchang	NC-F6	1766.19	89	2.67009	0.87307
F5018	Nanchang	NC-F6	2421.09	197	3.30793	0.932589
F5021	Nanchang	NC-F6	1606.28	164	2.84789	0.882769
F5023	Nanchang	NC-F6	1853.27	188	2.894	0.90306
F5028	Nanchang	NC-F6	1576.25	186	3.13108	0.906354
F5031	Nanchang	NC-F6	1731.85	198	2.98814	0.892947
F5032	Nanchang	NC-F6	1694.94	175	2.78949	0.887254
F5035	Nanchang	NC-F6	1836.36	197	3.42672	0.927409
F5039	Nanchang	NC-F6	2020.3	184	3.10991	0.921498
F5042	Nanchang	NC-F6	1624.33	165	2.93997	0.90309
F5046	Nanchang	NC-F6	2056.98	156	2.86247	0.904446
F5052	Nanchang	NC-F6	3146.81	201	3.17818	0.932508
F5054	Nanchang	NC-F6	1835.67	164	3.09895	0.909862
F5056	Nanchang	NC-F6	1822.25	179	2.96126	0.909477
F5058	Nanchang	NC-F6	1588.21	164	3.00961	0.911071
F5061	Nanchang	NC-F6	1611.82	121	2.5217	0.862639
F5071	Nanchang	NC-F6	1679.44	180	3.05262	0.900842
F5072	Nanchang	NC-F6	1601.24	168	2.73876	0.876999
F5084	Nanchang	NC-F6	2210.96	226	3.3606	0.930004
F5094	Nanchang	NC-F6	2371.75	210	3.24428	0.924714
F5097	Nanchang	NC-F6	1616.68	168	2.83745	0.894377
F5100	Nanchang	NC-F6	2203.47	180	3.25394	0.936075
F5103	Nanchang	NC-F6	1720.37	155	2.9889	0.907275
F5106	Nanchang	NC-F6	1889.94	137	2.73558	0.89216
F5107	Nanchang	NC-F6	1635.39	156	2.8872	0.903499
F5108	Nanchang	NC-F6	2811.76	190	3.44918	0.952418
F5110	Nanchang	NC-F6	1770.74	181	2.78501	0.889828
F5111	Nanchang	NC-F6	1835.07	180	2.93238	0.907587
F5113	Nanchang	NC-F6	2839.38	204	3.82259	0.952294
F5114	Nanchang	NC-F6	1674.83	182	3.1316	0.909901
F5115	Nanchang	NC-F6	1306.03	211	2.87783	0.90335
F5122	Nanchang	NC-F6	1903.57	118	2.79132	0.899537
F5123	Nanchang	NC-F6	1921.47	115	2.64637	0.891583
F5125	Nanchang	NC-F6	1528.33	154	2.48714	0.849485
F5131	Nanchang	NC-F6	1578.64	167	2.51483	0.854828
F5135	Nanchang	NC-F6	1963.68	116	2.70853	0.896417
F5136	Nanchang	NC-F6	1630.81	127	2.826	0.896971
F5138	Nanchang	NC-F6	1545.11	196	3.11668	0.917282
F5140	Nanchang	NC-F6	1840.22	146	2.88616	0.914748
F5141	Nanchang	NC-F6	1551.96	212	3.37411	0.926997
F5142	Nanchang	NC-F6	1759.97	192	3.14908	0.913436
F5143	Nanchang	NC-F6	1833.16	193	3.16106	0.906106
F5153	Nanchang	NC-F6	1717.59	168	2.8756	0.902667
F5155	Nanchang	NC-F6	1654.08	175	2.86441	0.895617
F5157	Nanchang	NC-F6	1782.45	167	2.94814	0.909888
F5158	Nanchang	NC-F6	1550.01	178	2.86776	0.896724
F5163	Nanchang	NC-F6	1916.92	219	3.3013	0.930207
F5165	Nanchang	NC-F6	1678.24	223	3.26309	0.932786
F5173	Nanchang	NC-F6	1873.89	192	3.16301	0.928313
F5175	Nanchang	NC-F6	2005.42	155	2.87904	0.908696
F5176	Nanchang	NC-F6	1764.09	225	3.29831	0.924714
F5179	Nanchang	NC-F6	1495.94	171	2.94258	0.896649
F5181	Nanchang	NC-F6	1503.81	193	2.9842	0.903064
F5184	Nanchang	NC-F6	1491.3	174	2.84579	0.885304
F5186	Nanchang	NC-F6	1818.63	131	2.73712	0.894241
F5202	Nanchang	NC-F6	1562.18	159	2.73424	0.880296
F5204	Nanchang	NC-F6	1837.87	184	3.34158	0.925784
F5205	Nanchang	NC-F6	1846.87	110	2.51313	0.869314
F5206	Nanchang	NC-F6	1592.04	114	2.7652	0.894577
F5208	Nanchang	NC-F6	1868.43	89	2.84024	0.914991
F5210	Nanchang	NC-F6	1615.7	169	2.81056	0.887122
F5218	Nanchang	NC-F6	1471.44	186	2.98999	0.908201
F5224	Nanchang	NC-F6	1789.16	199	2.96741	0.891673
F5229	Nanchang	NC-F6	1477.38	95	2.6773	0.880457
F5230	Nanchang	NC-F6	1517.96	170	2.89388	0.891413
F5235	Nanchang	NC-F6	1539.1	126	2.68182	0.871347
F5236	Nanchang	NC-F6	1824.55	184	3.38183	0.926484
F5239	Nanchang	NC-F6	1521.62	147	2.66056	0.872531
F5240	Nanchang	NC-F6	1752.71	207	3.56485	0.937425
F5242	Nanchang	NC-F6	1701.36	194	3.26442	0.923105
F5244	Nanchang	NC-F6	2352.23	222	3.50986	0.937398
F5248	Nanchang	NC-F6	1532.23	159	2.72726	0.876662
F5250	Nanchang	NC-F6	1616.15	195	2.76709	0.869083
F5256	Nanchang	NC-F6	1709.6	197	3.08247	0.909302
F5260	Nanchang	NC-F6	1614.62	175	2.70118	0.877128
F5268	Nanchang	NC-F6	1343.21	204	2.80273	0.875491
F5284	Nanchang	NC-F6	1587.92	168	2.81708	0.877604
F5288	Nanchang	NC-F6	1542.13	177	2.85015	0.892776
F5290	Nanchang	NC-F6	1589.41	196	3.07872	0.899891
F5295	Nanchang	NC-F6	1736.62	167	2.92093	0.903211
F5297	Nanchang	NC-F6	1589.64	168	2.78652	0.884568
F5298	Nanchang	NC-F6	1522.53	186	2.99972	0.886787
F5299	Nanchang	NC-F6	1692.39	213	3.56485	0.929004
F5300	Nanchang	NC-F6	1558.78	188	3.03094	0.89995
F5302	Nanchang	NC-F6	2650.03	216	3.51765	0.936235
F5307	Nanchang	NC-F6	1343.64	140	2.89467	0.894882
F5309	Nanchang	NC-F6	1516.89	183	2.87242	0.888775
F5313	Nanchang	NC-F6	2685.98	185	3.63591	0.954056
F5316	Nanchang	NC-F6	1673.56	205	3.36523	0.917556
F5323	Nanchang	NC-F6	1500.58	158	2.71473	0.872002
F5329	Nanchang	NC-F6	1643.91	196	2.84212	0.882292
F5331	Nanchang	NC-F6	1712.11	191	3.13322	0.900989
F5332	Nanchang	NC-F6	1721.63	178	3.04046	0.908844
F5336	Nanchang	NC-F6	1791.94	192	2.97221	0.906271
F5342	Nanchang	NC-F6	1697.73	107	2.76405	0.902498
F5343	Nanchang	NC-F6	1324.86	181	2.69938	0.86533
F5345	Nanchang	NC-F6	1476.26	107	2.82682	0.891895
F5347	Nanchang	NC-F6	1539.47	125	2.80685	0.886176
F5348	Nanchang	NC-F6	1770.67	201	3.35829	0.936768
F5350	Nanchang	NC-F6	1688.13	189	2.85454	0.881714
F5352	Nanchang	NC-F6	1688.94	129	2.85323	0.901709
F5354	Nanchang	NC-F6	1710.55	180	3.00077	0.901673
F5355	Nanchang	NC-F6	1808.09	191	2.82916	0.884285
F5356	Nanchang	NC-F6	1347.32	108	2.60063	0.858489
F5359	Nanchang	NC-F6	1583.01	213	3.66582	0.941914
F5362	Nanchang	NC-F6	1483.35	157	3.26805	0.914641
F5366	Nanchang	NC-F6	1849.72	188	3.81665	0.944258
F5370	Nanchang	NC-F6	1492.55	141	2.73973	0.874955
F5372	Nanchang	NC-F6	1655.7	223	3.46489	0.926432
F5374	Nanchang	NC-F6	1503.52	87	2.64183	0.884638
F5379	Nanchang	NC-F6	1482.46	150	2.69465	0.875439
F5380	Nanchang	NC-F6	1663.58	130	3.04604	0.910455
F5381	Nanchang	NC-F6	1598.56	172	2.76827	0.879029
F5382	Nanchang	NC-F6	1846.16	133	2.71697	0.891972
F5384	Nanchang	NC-F6	1542.32	95	2.86885	0.910707
F5385	Nanchang	NC-F6	1839.81	201	3.29501	0.924897
F5386	Nanchang	NC-F6	1564.83	166	2.87029	0.891018
F5393	Nanchang	NC-F6	1338.75	109	2.68409	0.874153
F5399	Nanchang	NC-F6	1442.1	174	2.80202	0.890077
F5401	Nanchang	NC-F6	1476.5	136	2.77748	0.889369
F5403	Nanchang	NC-F6	1472.51	189	3.1038	0.89866
F5404	Nanchang	NC-F6	1568.13	154	2.65543	0.876396
F5412	Nanchang	NC-F6	1585.5	183	2.97812	0.886264
F5415	Nanchang	NC-F6	1792.01	179	3.00045	0.910435
F5417	Nanchang	NC-F6	1772.99	168	2.82469	0.89701
F5419	Nanchang	NC-F6	1626.56	169	3.17764	0.915662
F5421	Nanchang	NC-F6	1746.84	181	3.04265	0.918595
F5422	Nanchang	NC-F6	1995.38	213	3.56361	0.947577
F5429	Nanchang	NC-F6	1565.96	165	2.78375	0.889977
F5432	Nanchang	NC-F6	1316.48	153	2.75911	0.888404
F5434	Nanchang	NC-F6	1516.31	170	2.90556	0.899961
F5436	Nanchang	NC-F6	1535.8	178	2.78944	0.883818
F5440	Nanchang	NC-F6	1603.66	185	3.2001	0.906408
F5444	Nanchang	NC-F6	1550.24	177	2.93456	0.899369
F5446	Nanchang	NC-F6	1839.89	207	3.29403	0.921195
F5447	Nanchang	NC-F6	1420.24	183	3.01336	0.902769
F5449	Nanchang	NC-F6	1507.84	145	2.60722	0.871678
F5450	Nanchang	NC-F6	1695.39	126	2.76757	0.898562
F5453	Nanchang	NC-F6	1650.03	151	2.85416	0.902867
F5455	Nanchang	NC-F6	1956.45	191	3.85627	0.948889
F5457	Nanchang	NC-F6	1669.41	197	3.16235	0.907793
F5472	Nanchang	NC-F6	1772.17	174	3.15794	0.926269
F5476	Nanchang	NC-F6	1986.66	181	2.97855	0.895709
F5478	Nanchang	NC-F6	1407.22	176	2.72424	0.865168
F5480	Nanchang	NC-F6	1493.25	173	2.88251	0.890032
F5485	Nanchang	NC-F6	2008.83	179	3.25404	0.914028
F5486	Nanchang	NC-F6	1955.82	195	3.06079	0.905967
F5487	Nanchang	NC-F6	2374.24	209	3.2769	0.921875
F5490	Nanchang	NC-F6	1460.1	180	2.81504	0.884721
F5494	Nanchang	NC-F6	1501.51	173	3.18716	0.923952
F5497	Nanchang	NC-F6	1537.78	183	2.9604	0.897176
F5498	Nanchang	NC-F6	1868.17	195	3.49238	0.929031
F5500	Nanchang	NC-F6	1820.58	182	3.18859	0.914032
F5501	Nanchang	NC-F6	1727.69	154	2.76639	0.886127
F5502	Nanchang	NC-F6	1564.62	190	3.22998	0.907464
F5505	Nanchang	NC-F6	2091.49	182	2.95007	0.911438
F5509	Nanchang	NC-F6	1361.84	146	2.77666	0.891789
F5511	Nanchang	NC-F6	1563.81	172	2.76707	0.884142
F5512	Nanchang	NC-F6	1447.13	199	3.28159	0.91301
F5515	Nanchang	NC-F6	2154.03	199	3.55856	0.930204
F5520	Nanchang	NC-F6	1289.78	163	2.73244	0.872615
F5524	Nanchang	NC-F6	1275.84	95	2.6476	0.876062
F5525	Nanchang	NC-F6	1539.95	159	2.90546	0.894901
F5526	Nanchang	NC-F6	1189.51	100	2.64377	0.881918
F5533	Nanchang	NC-F6	1555.6	192	3.06959	0.884264
F5560	Nanchang	NC-F6	1560.56	185	3.08624	0.895462
F5569	Nanchang	NC-F6	1346.17	186	2.77554	0.872747
F5570	Nanchang	NC-F6	2314.97	199	3.20465	0.923156
F5571	Nanchang	NC-F6	1606.1	112	2.81282	0.891445
F5572	Nanchang	NC-F6	2244.9	212	3.88688	0.947581
F5574	Nanchang	NC-F6	1356.48	113	2.73871	0.885229
F5575	Nanchang	NC-F6	1421.08	100	2.61029	0.872361
F5589	Nanchang	NC-F6	1760.82	212	3.32897	0.928312
F5594	Nanchang	NC-F6	1507.47	132	2.82011	0.902642
F5604	Nanchang	NC-F6	1534.76	147	3.06447	0.91854
F5606	Nanchang	NC-F6	1760.39	160	2.9044	0.900501
F5608	Nanchang	NC-F6	1478.12	182	3.2387	0.923799
F5610	Nanchang	NC-F6	1239.34	197	3.07574	0.901145
F5612	Nanchang	NC-F6	1604.1	214	3.45874	0.924346
F5615	Nanchang	NC-F6	1500.89	155	2.55547	0.857933
F5617	Nanchang	NC-F6	1479.43	196	3.07962	0.903634
F5619	Nanchang	NC-F6	1551.42	134	2.68637	0.881061
F5622	Nanchang	NC-F6	1766.37	197	3.32464	0.917298
F5629	Nanchang	NC-F6	1979.67	200	3.11857	0.915478
F5633	Nanchang	NC-F6	1769.48	166	2.91976	0.902828
F5634	Nanchang	NC-F6	1321.08	105	2.63872	0.865638
F5635	Nanchang	NC-F6	1735.99	179	2.96906	0.898555
F5640	Nanchang	NC-F6	1334.56	113	2.58578	0.865206
F5641	Nanchang	NC-F6	1567.11	186	2.93987	0.887894
F5642	Nanchang	NC-F6	1699.4	213	3.84968	0.941119
F5647	Nanchang	NC-F6	2491.93	191	3.15884	0.916557
S101306A	Dingnan	Dingnan	2668.42	191	4.15615	0.968291
S107802B	Dingnan	Dingnan	1724.8	190	3.02454	0.915144
S108604B	Dingnan	Dingnan	1575.41	179	2.68896	0.892321
S113504B	Dingnan	Dingnan	2350.59	187	3.82632	0.954933
S114106A	Dingnan	Dingnan	1589.9	180	2.88326	0.907463
S114106B	Dingnan	Dingnan	1649.49	183	2.87723	0.917391
S118306B	Dingnan	Dingnan	1725.15	184	3.23046	0.922725
S120704B	Dingnan	Dingnan	2422.79	199	3.77414	0.950144
S124310A	Dingnan	Dingnan	1732.51	175	3.08921	0.918231
S127906A	Dingnan	Dingnan	1408.7	174	2.77996	0.905648
S127906B	Dingnan	Dingnan	1509.24	76	2.79735	0.916721
S127912A	Dingnan	Dingnan	1903.1	173	3.35076	0.926837
S127912B	Dingnan	Dingnan	1804.88	182	2.59071	0.881965
S129704B	Dingnan	Dingnan	2078.86	195	3.16271	0.919953
S133204A	Dingnan	Dingnan	2660.41	205	4.01198	0.960515
S133506B	Dingnan	Dingnan	2297.98	213	3.71933	0.949968
S136810A	Dingnan	Dingnan	1640.36	192	3.59501	0.940304
S136810B	Dingnan	Dingnan	1807	183	3.50519	0.938131
S142704A	Dingnan	Dingnan	1710.91	195	3.6549	0.945692
S142704B	Dingnan	Dingnan	2473.73	197	3.79232	0.952744
S159812A	Dingnan	Dingnan	1632.82	188	3.71454	0.947396
S159812B	Dingnan	Dingnan	1938.49	194	3.47807	0.939419
S181206A	Dingnan	Dingnan	2262.24	191	4.02367	0.964117
S191108A	Dingnan	Dingnan	3534.91	195	3.23465	0.860392
S21104A	Dingnan	Dingnan	1553.31	173	2.71278	0.897476
S21104B	Dingnan	Dingnan	1652.6	179	3.11282	0.918519
S21310A	Dingnan	Dingnan	1737.32	184	3.30741	0.926596
S28902A	Dingnan	Dingnan	1765.02	185	3.23131	0.926775
S29410A	Dingnan	Dingnan	3368.01	192	4.38864	0.978072
S31914B	Dingnan	Dingnan	1285.39	179	3.06101	0.916423
S38404A	Dingnan	Dingnan	1688.58	172	2.72722	0.904865
S38902B	Dingnan	Dingnan	1806.05	192	3.08022	0.919475
S41004A	Dingnan	Dingnan	2299.12	191	3.0836	0.917748
S41004B	Dingnan	Dingnan	2690.1	189	2.90494	0.895751
S46608A	Dingnan	Dingnan	1650.99	190	3.26989	0.927875
S46608B	Dingnan	Dingnan	1898.21	201	3.47516	0.938066
S50206A	Dingnan	Dingnan	1942.3	193	3.81214	0.951948
S50506B	Dingnan	Dingnan	1628.85	177	3.24415	0.928282
S53008A	Dingnan	Dingnan	1884.85	195	3.02711	0.911149
S57008B	Dingnan	Dingnan	1860.26	184	3.05415	0.914916
S58506A	Dingnan	Dingnan	1671.47	172	2.97516	0.919712
S60106B	Dingnan	Dingnan	1708.54	176	2.92276	0.916377
S60108A	Dingnan	Dingnan	1466.09	178	2.8932	0.904005
S60108B	Dingnan	Dingnan	1587.18	188	2.86079	0.902214
S6202B	Dingnan	Dingnan	1557.05	170	2.7878	0.908356
S63506A	Dingnan	Dingnan	1535.03	187	3.39454	0.934693
S63506B	Dingnan	Dingnan	1531.18	171	3.10616	0.921096
S64110B	Dingnan	Dingnan	1738.3	182	3.13027	0.920078
S67912A	Dingnan	Dingnan	2140.15	199	3.45244	0.935363
S71402B	Dingnan	Dingnan	1504.11	178	3.12906	0.921613
S72204A	Dingnan	Dingnan	2460.74	188	4.02114	0.962288
S75706A	Dingnan	Dingnan	1753.04	189	2.97032	0.911791
S75706B	Dingnan	Dingnan	2000.56	172	3.46833	0.937375
S76602A	Dingnan	Dingnan	1730.64	189	3.28393	0.92657
S76806B	Dingnan	Dingnan	2667.2	179	4.18022	0.970892
S77806A	Dingnan	Dingnan	1966.32	189	3.70241	0.944649
S77806B	Dingnan	Dingnan	1860.65	190	3.56232	0.938956
S80312B	Dingnan	Dingnan	1624.45	172	2.91445	0.907426
S93310B	Dingnan	Dingnan	1603.08	174	3.15558	0.925648
S95006B	Dingnan	Dingnan	2285.79	203	3.72927	0.95001
S95008B	Dingnan	Dingnan	1658.78	179	2.83005	0.906955
S95012B	Dingnan	Dingnan	1621.58	173	2.79076	0.896627
S96308A	Dingnan	Dingnan	2224.72	195	3.65398	0.943918
Tibetan-s1004M	Nanchang	NC-Tibetan	1268.98	133	2.85002	0.916565
Tibetan-s1005M	Nanchang	NC-Tibetan	1377.81	163	2.90495	0.921087
Tibetan-s1400-27M	Kangding	KD-1400	672.518	67	2.47717	0.860663
Tibetan-s1400-2M	Kangding	KD-1400	714.084	71	2.47345	0.866171
Tibetan-s1400-30F	Kangding	KD-1400	833.99	88	2.64376	0.893886
Tibetan-s1400-32M	Kangding	KD-1400	796.658	127	2.59526	0.87749
Tibetan-s1400-38F	Kangding	KD-1400	832.554	77	2.65257	0.899882
Tibetan-s1400-43F	Kangding	KD-1400	802.43	79	2.64208	0.898288
Tibetan-s1400-55F	Kangding	KD-1400	999.55	112	2.60026	0.888051
Tibetan-s1400-58M	Kangding	KD-1400	635.658	70	2.47377	0.86126
Tibetan-s3005M	Nanchang	NC-Tibetan	1980.8	158	2.78425	0.902912
Tibetan-s3006F	Nanchang	NC-Tibetan	2283.12	153	2.80908	0.897364
Tibetan-s3016F	Nanchang	NC-Tibetan	2075.64	161	2.81525	0.903163
Tibetan-s3480-16M	Kangding	KD-3480	357.661	101	2.48074	0.860927
Tibetan-s3480-25M	Kangding	KD-3480	320.891	57	2.37817	0.854952
Tibetan-s3480-28F	Kangding	KD-3480	531.319	49	2.0704	0.776547
Tibetan-s3480-29M	Kangding	KD-3480	326.015	50	2.27541	0.830049
Tibetan-s3480-3M	Kangding	KD-3480	628.244	73	2.06974	0.788518
Tibetan-s3480-40M	Kangding	KD-3480	345.889	72	2.33825	0.848871
Tibetan-s3800-12F	Kangding	KD-3800	364.299	45	2.31662	0.846859
Tibetan-s3800-18M	Kangding	KD-3800	287.321	67	2.43726	0.869863
Tibetan-s3800-19M	Kangding	KD-3800	233.347	70	2.48117	0.868213
Tibetan-s3800-26F	Kangding	KD-3800	293.788	50	2.48317	0.86982
Tibetan-s3800-48F	Kangding	KD-3800	231.368	67	2.42182	0.86933
Tibetan-s3800-53F	Kangding	KD-3800	291.343	58	2.39301	0.866645
Tibetan-s3800-8M	Kangding	KD-3800	299.403	46	2.19732	0.810947
Tibetan-s602F	Nanchang	NC-Tibetan	1594.37	152	2.75052	0.908169
