# Supplementary material for: Extensive metagenomic analysis of the porcine gut resistome to identify indicators reflecting antimicrobial resistance
Source: Microbiome. 2022 Mar 4;10:39. doi: 10.1186/s40168-022-01241-y (PMC8895625; doi:10.1186/s40168-022-01241-y)
Supplement: Supplementary file 8 — Additional file 7: Table S6. Drug resistance classes showing significantly different abundances between 25 and 240 days of age, and between cecum lumen and feces in NC-F6 pigs. [file 40168_2022_1241_MOESM8_ESM.xlsx]

## Sheet: Sheet1
Table S6. Drug resistance classes showing significantly different abundances between 25 and 240 days of age and between cecum lumen and feces in NC-F6 pigs
25d vs. 240d			cecum vs. feces
drug resistance classes	P value	FDR	drug resistance classes	P value	FDR
A-A	0.00130392	0.00945694	A-A	0.000328133	0.00081
aminocoumarin	0.00219376	0.00954295	aminocoumarin	0.000328133	0.00081
cephalosporin	0.000693107	0.00935978	cephalosporin	0.000231246	0.00081
elfamycin	0.00770671	0.0217798	diaminopyrimidine	0.00684146	0.013
F-C-C-P	0.00359789	0.0116931	elfamycin	0.000220636	0.00081
F-L-N-A-P	0.00348541	0.0116931	F-A	0.00214621	0.0045
F-N	0.0146468	0.0334669	F-C-C-P	0.000328133	0.00081
F-T	0.0172575	0.0373912	F-G-T-D-N	0.000129901	0.00081
FCGCPTRPT	0.00157249	0.00954295	F-L-N-A-P	0.000240866	0.00081
FCGPTRPT	0.00219376	0.00954295	F-T	0.0089307	0.016
fluoroquinolone	0.0072626	0.0214577	FCGCPTRPT	0.00031307	0.00081
FMCCGCPTRPTP	0.0142285	0.0334669	FCGPTRPT	0.000328133	0.00081
FMCGCPTARPT	0.00908243	0.0239111	fluoroquinolone	0.000328133	0.00081
glycopeptide	0.00100798	0.00935978	FMCCGCPTRPTP	0.000172654	0.00081
L-P	0.000768539	0.00935978	FMCGCPTARPT	4.33004e-05	0.00041
M-C-C-C-P	0.00281691	0.0112537	fosfomycin	2.16502e-05	0.00041
M-F-C-F	0.0149314	0.0334669	L-P	0.0114962	0.02
M-F-P	0.00220222	0.00954295	lincosamide	0.0232306	0.038
M-F-P-T	0.00130942	0.00945694	LSP	0.0017452	0.0038
MFCCPT	0.00294327	0.0112537	M-C-C-C-P	4.33004e-05	0.00041
N-A	0.00220222	0.00954295	M-C-P-P	0.000437455	0.001
nitrofuran	0.00452543	0.0140073	M-F-A-C	0.000207487	0.00081
nitroimidazole	0.00356016	0.0116931	M-F-P	4.33004e-05	0.00041
oxazolidinone	0.000181651	0.00593683	M-F-P-T	0.000328133	0.00081
peptide	0.00100798	0.00935978	M-L-S-O-P	0.00632814	0.012
phenicol	0.0140193	0.0334669	M-S	0.00684146	0.013
streptogramin	0.000329839	0.0071465	macrolide	0.00105003	0.0023
T-B-R	0.00919658	0.0239111	MFCCPT	0.000273846	0.00081
T-O-P	0.000182672	0.00593683	MLSOPP	0.00388621	0.0079
tetracycline	0.00220222	0.00954295	N-A	4.33004e-05	0.00041
			nitrofuran	0.000323056	0.00081
			nitroimidazole	0.000323056	0.00081
			P	0.00013173	0.00081
			penam	0.000324753	0.00081
			peptide	4.33004e-05	0.00041
			rifamycin	0.00103743	0.0023
			S-P	1.08251e-05	0.00041
			S-S	0.000205677	0.00081
			sulfonamide	0.0103309	0.018
			T-B-R	0.00031307	0.00081
			T-O-P	0.0185434	0.031
