# Supplementary material for: Extensive metagenomic analysis of the porcine gut resistome to identify indicators reflecting antimicrobial resistance
Source: Microbiome. 2022 Mar 4;10:39. doi: 10.1186/s40168-022-01241-y (PMC8895625; doi:10.1186/s40168-022-01241-y)
Supplement: Supplementary file 9 — Additional file 8: Table S7. The 194 ORFs that were clustered into 128 unique ARGs and annotated to 24 bacterial species. [file 40168_2022_1241_MOESM9_ESM.xlsx]

## Sheet: Sheet1
Table S7. The 194 ORFs that were clustered into 128 unique ARGs and annotated to 24 bacterial species
ProteinID	ARGs	Drug	Bacterial species	Frequency in samples
BL_gene_21120259	sul1	sulfonamide antibiotic; sulfone antibiotic	Acinetobacter_baumannii	333
QHF6_gene_115044186	APH(3')-Ia	aminoglycoside antibiotic	Acinetobacter_baumannii	167
QHF6_gene_283509248	adeH	fluoroquinolone antibiotic; tetracycline antibiotic	Acinetobacter_baumannii	14
QHF6_gene_287158778	adeF	fluoroquinolone antibiotic; tetracycline antibiotic	Acinetobacter_baumannii	13
QHF6_gene_287704578	adeG	fluoroquinolone antibiotic; tetracycline antibiotic	Acinetobacter_baumannii	12
QHF6_gene_275006733	adeK	macrolide antibiotic; fluoroquinolone antibiotic; lincosamide antibiotic; carbapenem; cephalosporin; tetracycline antibiotic; rifamycin antibiotic; diaminopyrimidine antibiotic; phenicol antibiotic; penem	Acinetobacter_baumannii	9
QHF6_gene_285685801	ADC-41	cephalosporin	Acinetobacter_baumannii	9
QHF6_gene_287246321	adeI	macrolide antibiotic; fluoroquinolone antibiotic; lincosamide antibiotic; carbapenem; cephalosporin; tetracycline antibiotic; rifamycin antibiotic; diaminopyrimidine antibiotic; phenicol antibiotic; penem	Acinetobacter_baumannii	9
QHF6_gene_280057828	OXA-58	cephalosporin; penam	Acinetobacter_baumannii	8
QHF6_gene_287246320	adeJ	macrolide antibiotic; fluoroquinolone antibiotic; lincosamide antibiotic; carbapenem; cephalosporin; tetracycline antibiotic; rifamycin antibiotic; diaminopyrimidine antibiotic; phenicol antibiotic; penem	Acinetobacter_baumannii	8
QHF6_gene_272102991	adeJ	macrolide antibiotic; fluoroquinolone antibiotic; lincosamide antibiotic; carbapenem; cephalosporin; tetracycline antibiotic; rifamycin antibiotic; diaminopyrimidine antibiotic; phenicol antibiotic; penem	Acinetobacter_baumannii	7
QHF6_gene_278775415	adeN	macrolide antibiotic; fluoroquinolone antibiotic; lincosamide antibiotic; carbapenem; cephalosporin; tetracycline antibiotic; rifamycin antibiotic; diaminopyrimidine antibiotic; phenicol antibiotic; penem	Acinetobacter_baumannii	6
QHF6_gene_285277471	OXA-389	cephalosporin; penam	Acinetobacter_baumannii	6
QHF6_gene_287704577	adeL	fluoroquinolone antibiotic; tetracycline antibiotic	Acinetobacter_baumannii	5
QHF6_gene_283509249	adeF	fluoroquinolone antibiotic; tetracycline antibiotic	Acinetobacter_baumannii	4
QHF6_gene_284355159	adeR	glycylcycline; tetracycline antibiotic	Acinetobacter_baumannii	4
QHF6_gene_284355160	adeS	glycylcycline; tetracycline antibiotic	Acinetobacter_baumannii	2
QHF6_gene_287397944	adeI	macrolide antibiotic; fluoroquinolone antibiotic; lincosamide antibiotic; carbapenem; cephalosporin; tetracycline antibiotic; rifamycin antibiotic; diaminopyrimidine antibiotic; phenicol antibiotic; penem	Acinetobacter_baumannii	2
LW1_s127063_1=1_44004	adeF	fluoroquinolone antibiotic; tetracycline antibiotic	Akkermansia_muciniphila	17
QHF6_gene_285252931	lmrB	lincosamide antibiotic	Bacillus_subtilis	5
QHF6_gene_177963212	tmrB	nucleoside antibiotic	Bacillus_subtilis	1
BL_gene_501118	adeF	fluoroquinolone antibiotic; tetracycline antibiotic	Bacteroides_fragilis	131
BL_gene_348762	cepA	cephalosporin	Bacteroides_fragilis	81
BL_gene_10054727	CcrA	carbapenem	Bacteroides_fragilis	12
LW2_s151087_1=1_108056	adeF	fluoroquinolone antibiotic; tetracycline antibiotic	Bacteroides_stercoris	12
BL_gene_19690102	OXA-85	cephalosporin; penam	Brachyspira_pilosicoli	130
QHF6_gene_255487066	OXA-85	cephalosporin; penam	Brachyspira_pilosicoli	86
BL_gene_4717593	Campylobacter jejuni gyrA conferring resistance to fluoroquinolones	fluoroquinolone antibiotic; nybomycin	Campylobacter_coli	116
BL_gene_61218909	OXA-61	cephalosporin; penam	Campylobacter_jejuni	147
BL_gene_38874369	cmeB	macrolide antibiotic; fluoroquinolone antibiotic; cephalosporin; fusidic acid	Campylobacter_jejuni	52
BL_gene_38874368	cmeA	macrolide antibiotic; fluoroquinolone antibiotic; cephalosporin; fusidic acid	Campylobacter_jejuni	21
QHF6_gene_296862	cfrC	macrolide antibiotic; lincosamide antibiotic; streptogramin antibiotic; oxazolidinone antibiotic; phenicol antibiotic	Clostridium_botulinum	75
QHF6_gene_272784784	cfrC	macrolide antibiotic; lincosamide antibiotic; streptogramin antibiotic; oxazolidinone antibiotic; phenicol antibiotic	Clostridium_botulinum	30
BL_gene_59933187	Clostridium perfringens mprF	peptide antibiotic	Clostridium_perfringens	103
Boar_Cecum_s13_1=1_29801	Clostridium perfringens mprF	peptide antibiotic	Clostridium_perfringens	1
QHF6_gene_210181313	efrB	macrolide antibiotic; fluoroquinolone antibiotic; rifamycin antibiotic	Enterococcus_faecalis	23
QHF6_gene_118643056	efrA	macrolide antibiotic; fluoroquinolone antibiotic; rifamycin antibiotic	Enterococcus_faecalis	19
QHF6_gene_210134717	lsaA	lincosamide antibiotic; streptogramin antibiotic; pleuromutilin antibiotic	Enterococcus_faecalis	18
QHF6_gene_210711330	emeA	acridine dye	Enterococcus_faecalis	17
QHF6_gene_118382132	dfrE	diaminopyrimidine antibiotic	Enterococcus_faecalis	7
BL_gene_49266236	vanI	glycopeptide antibiotic	Enterococcus_faecium	142
BL_gene_23660244	vanSB	glycopeptide antibiotic	Enterococcus_faecium	140
BL_gene_16143779	vanYB	glycopeptide antibiotic	Enterococcus_faecium	105
BL_gene_23660246	vanWB	glycopeptide antibiotic	Enterococcus_faecium	101
QHF6_gene_272903925	APH(2'')-Ie	aminoglycoside antibiotic	Enterococcus_faecium	29
QHF6_gene_115586469	efmA	macrolide antibiotic; fluoroquinolone antibiotic	Enterococcus_faecium	25
QHF6_gene_115030276	eatAv	lincosamide antibiotic; streptogramin antibiotic; pleuromutilin antibiotic	Enterococcus_faecium	24
QHF6_gene_115629085	AAC(6')-Ii	aminoglycoside antibiotic	Enterococcus_faecium	18
QHF6_gene_118859946	msrC	macrolide antibiotic; streptogramin antibiotic	Enterococcus_faecium	16
QHF6_gene_247066972	AcrF	fluoroquinolone antibiotic; cephalosporin; cephamycin; penam	Escherichia_albertii	247
BL_gene_259122	mdtF	macrolide antibiotic; fluoroquinolone antibiotic; penam	Escherichia_coli	371
BL_gene_14740841	evgS	macrolide antibiotic; fluoroquinolone antibiotic; penam; tetracycline antibiotic	Escherichia_coli	367
BL_gene_13320069	acrB	fluoroquinolone antibiotic; cephalosporin; glycylcycline; penam; tetracycline antibiotic; rifamycin antibiotic; phenicol antibiotic; triclosan	Escherichia_coli	363
BL_gene_3418579	adeF	fluoroquinolone antibiotic; tetracycline antibiotic	Escherichia_coli	362
BL_gene_896362	mdtO	nucleoside antibiotic; acridine dye	Escherichia_coli	360
BL_gene_3494237	Haemophilus influenzae PBP3 conferring resistance to beta-lactam antibiotics	monobactam; carbapenem; cephalosporin; cephamycin; penam	Escherichia_coli	356
QHF6_gene_73234172	aadA9	aminoglycoside antibiotic	Escherichia_coli	353
BL_gene_697471	msbA	nitroimidazole antibiotic	Escherichia_coli	352
QHF6_gene_253624195	eptA	peptide antibiotic	Escherichia_coli	352
BL_gene_37689129	mdtC	aminocoumarin antibiotic	Escherichia_coli	351
BL_gene_4649649	mdtB	aminocoumarin antibiotic	Escherichia_coli	349
QHF6_gene_237920715	baeS	aminoglycoside antibiotic; aminocoumarin antibiotic	Escherichia_coli	343
BL_gene_87377	TolC	macrolide antibiotic; fluoroquinolone antibiotic; cephalosporin; glycylcycline; cephamycin; penam; tetracycline antibiotic; aminocoumarin antibiotic; rifamycin antibiotic; phenicol antibiotic; triclosan	Escherichia_coli	341
BL_gene_1332782	AcrE	fluoroquinolone antibiotic; cephalosporin; cephamycin; penam	Escherichia_coli	340
BL_gene_3655384	Escherichia coli GlpT with mutation conferring resistance to fosfomycin	fosfomycin	Escherichia_coli	338
BL_gene_26944473	emrB	fluoroquinolone antibiotic	Escherichia_coli	331
BL_gene_27579637	cpxA	aminoglycoside antibiotic; aminocoumarin antibiotic	Escherichia_coli	331
Boar_Feces_s5_1=1_308523	mdtA	aminocoumarin antibiotic	Escherichia_coli	330
BL_gene_259123	mdtE	macrolide antibiotic; fluoroquinolone antibiotic; penam	Escherichia_coli	328
BL_gene_879821	emrK	tetracycline antibiotic	Escherichia_coli	328
BL_gene_3729439	Escherichia coli acrA	fluoroquinolone antibiotic; cephalosporin; glycylcycline; penam; tetracycline antibiotic; rifamycin antibiotic; phenicol antibiotic; triclosan	Escherichia_coli	327
LW2_s150761_1=1_240607	Escherichia coli mdfA	tetracycline antibiotic; benzalkonium chloride; rhodamine	Escherichia_coli	327
QHF6_gene_98477468	emrY	tetracycline antibiotic	Escherichia_coli	324
BL_gene_46017954	mdtM	fluoroquinolone antibiotic; lincosamide antibiotic; nucleoside antibiotic; acridine dye; phenicol antibiotic	Escherichia_coli	321
QHF6_gene_239472900	bacA	peptide antibiotic	Escherichia_coli	321
BL_gene_4082779	AcrF	fluoroquinolone antibiotic; cephalosporin; cephamycin; penam	Escherichia_coli	320
QHF6_gene_113217629	mdtN	nucleoside antibiotic; acridine dye	Escherichia_coli	320
Laiwu_pig.laiwu-tenth_1=1_58293	mdtP	nucleoside antibiotic; acridine dye	Escherichia_coli	319
QHF6_gene_148499117	patA	fluoroquinolone antibiotic	Escherichia_coli	317
BL_gene_3360984	baeR	aminoglycoside antibiotic; aminocoumarin antibiotic	Escherichia_coli	315
BL_gene_205491	AcrS	fluoroquinolone antibiotic; cephalosporin; glycylcycline; cephamycin; penam; tetracycline antibiotic; rifamycin antibiotic; phenicol antibiotic; triclosan	Escherichia_coli	313
BL_gene_548573	PmrF	peptide antibiotic	Escherichia_coli	312
QHF6_gene_81379075	gadX	macrolide antibiotic; fluoroquinolone antibiotic; penam	Escherichia_coli	312
Boar_Feces_s14_1=1_497016	emrR	fluoroquinolone antibiotic	Escherichia_coli	311
QHF6_gene_174339622	CRP	macrolide antibiotic; fluoroquinolone antibiotic; penam	Escherichia_coli	309
BL_gene_50559110	mdtP	nucleoside antibiotic; acridine dye	Escherichia_coli	308
BL_gene_14386415	ugd	peptide antibiotic	Escherichia_coli	297
QHF6_gene_74643392	AcrF	fluoroquinolone antibiotic; cephalosporin; cephamycin; penam	Escherichia_coli	297
BL_gene_222435	evgA	macrolide antibiotic; fluoroquinolone antibiotic; penam; tetracycline antibiotic	Escherichia_coli	293
BL_gene_263571	Escherichia coli soxR with mutation conferring antibiotic resistance	fluoroquinolone antibiotic; cephalosporin; glycylcycline; penam; tetracycline antibiotic; rifamycin antibiotic; phenicol antibiotic; triclosan	Escherichia_coli	292
BL_gene_27517131	emrA	fluoroquinolone antibiotic	Escherichia_coli	290
LW1_s127145_1=1_172997	H-NS	macrolide antibiotic; fluoroquinolone antibiotic; cephalosporin; cephamycin; penam; tetracycline antibiotic	Escherichia_coli	287
BL_gene_10721822	Escherichia coli soxS with mutation conferring antibiotic resistance	fluoroquinolone antibiotic; monobactam; carbapenem; cephalosporin; glycylcycline; cephamycin; penam; tetracycline antibiotic; rifamycin antibiotic; phenicol antibiotic; triclosan; penem	Escherichia_coli	279
QHF6_gene_266407321	mdtH	fluoroquinolone antibiotic	Escherichia_coli	278
QHF6_gene_44003669	sul3	sulfonamide antibiotic; sulfone antibiotic	Escherichia_coli	275
QHF6_gene_186915935	Escherichia coli nfsA mutations conferring resistance to nitrofurantoin	nitrofuran antibiotic	Escherichia_coli	269
Boar_Feces_s5_1=1_279504	YojI	peptide antibiotic	Escherichia_coli	268
QHF6_gene_112946328	Escherichia coli nfsA mutations conferring resistance to nitrofurantoin	nitrofuran antibiotic	Escherichia_coli	255
BL_gene_4042101	mdtG	fosfomycin	Escherichia_coli	253
QHF6_gene_24953411	Mrx	macrolide antibiotic	Escherichia_coli	251
QHF6_gene_4953164	mdtH	fluoroquinolone antibiotic	Escherichia_coli	249
QHF6_gene_266607298	emrA	fluoroquinolone antibiotic	Escherichia_coli	248
QHF6_gene_170992080	dfrA17	diaminopyrimidine antibiotic	Escherichia_coli	247
BL_gene_5025499	Escherichia coli ampC beta-lactamase	cephalosporin; penam	Escherichia_coli	242
BL_gene_36616951	patA	fluoroquinolone antibiotic	Escherichia_coli	218
QHF6_gene_175643437	AcrF	fluoroquinolone antibiotic; cephalosporin; cephamycin; penam	Escherichia_coli	214
BL_gene_1072175	kdpE	aminoglycoside antibiotic	Escherichia_coli	213
HD_SYZ-442B_GL0147979	Escherichia coli emrE	macrolide antibiotic	Escherichia_coli	203
QHF6_gene_46413585	mdtO	nucleoside antibiotic; acridine dye	Escherichia_coli	197
QHF6_gene_228743872	emrY	tetracycline antibiotic	Escherichia_coli	197
QHF6_gene_207728541	acrD	aminoglycoside antibiotic	Escherichia_coli	196
QHF6_gene_253835963	mef(B)	macrolide antibiotic	Escherichia_coli	196
BL_gene_7285290	Escherichia coli emrE	macrolide antibiotic	Escherichia_coli	188
QHF6_gene_120164070	mdtO	nucleoside antibiotic; acridine dye	Escherichia_coli	177
QHF6_gene_190219763	gadX	macrolide antibiotic; fluoroquinolone antibiotic; penam	Escherichia_coli	177
QHF6_gene_111126974	mef(B)	macrolide antibiotic	Escherichia_coli	172
QHF6_gene_25167798	mdtC	aminocoumarin antibiotic	Escherichia_coli	161
QHF6_gene_10294275	emrB	fluoroquinolone antibiotic	Escherichia_coli	160
BL_gene_11955797	MCR-1	peptide antibiotic	Escherichia_coli	150
HD_PIG-008_GL0218665	Escherichia coli nfsA mutations conferring resistance to nitrofurantoin	nitrofuran antibiotic	Escherichia_coli	140
QHF6_gene_235711258	dfrA17	diaminopyrimidine antibiotic	Escherichia_coli	130
Boar_Cecum_s10_1=1_178436	gadX	macrolide antibiotic; fluoroquinolone antibiotic; penam	Escherichia_coli	129
QHF6_gene_21406783	mdtO	nucleoside antibiotic; acridine dye	Escherichia_coli	128
LW2_s151714_1=1_108627	sul3	sulfonamide antibiotic; sulfone antibiotic	Escherichia_coli	122
QHF6_gene_179450277	gadX	macrolide antibiotic; fluoroquinolone antibiotic; penam	Escherichia_coli	117
BL_gene_49323338	Escherichia coli emrE	macrolide antibiotic	Escherichia_coli	115
BL_gene_59901623	mdtP	nucleoside antibiotic; acridine dye	Escherichia_coli	112
BL_gene_1529306	PmrF	peptide antibiotic	Escherichia_coli	102
QHF6_gene_27074165	evgS	macrolide antibiotic; fluoroquinolone antibiotic; penam; tetracycline antibiotic	Escherichia_coli	99
Boar_Cecum_s10_1=1_178437	gadW	macrolide antibiotic; fluoroquinolone antibiotic; penam	Escherichia_coli	94
QHF6_gene_7284062	baeS	aminoglycoside antibiotic; aminocoumarin antibiotic	Escherichia_coli	93
QHF6_gene_268443611	baeS	aminoglycoside antibiotic; aminocoumarin antibiotic	Escherichia_coli	91
BL_gene_54673662	AcrS	fluoroquinolone antibiotic; cephalosporin; glycylcycline; cephamycin; penam; tetracycline antibiotic; rifamycin antibiotic; phenicol antibiotic; triclosan	Escherichia_coli	73
BL_gene_2971919	YojI	peptide antibiotic	Escherichia_coli	65
BL_gene_64095991	gadX	macrolide antibiotic; fluoroquinolone antibiotic; penam	Escherichia_coli	61
BL_gene_48941873	ugd	peptide antibiotic	Escherichia_coli	58
QHF6_gene_3900515	mdtC	aminocoumarin antibiotic	Escherichia_coli	58
BL_gene_24684084	mdtM	fluoroquinolone antibiotic; lincosamide antibiotic; nucleoside antibiotic; acridine dye; phenicol antibiotic	Escherichia_coli	37
BL_gene_7343117	vgaC	streptogramin antibiotic; pleuromutilin antibiotic	Escherichia_coli	34
LW1_s126610_1=1_189278	CMY-2	cephalosporin; cephamycin	Escherichia_coli	31
Boar_Cecum_s13_1=1_39255	AcrF	fluoroquinolone antibiotic; cephalosporin; cephamycin; penam	Escherichia_coli	12
LW2_s150971_1=1_93726	evgS	macrolide antibiotic; fluoroquinolone antibiotic; penam; tetracycline antibiotic	Escherichia_coli	12
BL_gene_13853283	mdtP	nucleoside antibiotic; acridine dye	Escherichia_coli	9
BL_gene_39051338	eptA	peptide antibiotic	Escherichia_coli	7
BL_gene_62385073	AcrF	fluoroquinolone antibiotic; cephalosporin; cephamycin; penam	Escherichia_coli	5
BL_gene_3325459	emrK	tetracycline antibiotic	Escherichia_coli	4
Duroc_[denovogenes]_2153543	ANT(6)-Ia	aminoglycoside antibiotic	Faecalibacterium_prausnitzii	154
QHF6_gene_14914714	aadA	aminoglycoside antibiotic	Klebsiella_pneumoniae	378
QHF6_gene_128801159	aadA15	aminoglycoside antibiotic	Klebsiella_pneumoniae	351
BL_gene_12338496	oqxB	fluoroquinolone antibiotic; glycylcycline; tetracycline antibiotic; diaminopyrimidine antibiotic; nitrofuran antibiotic	Klebsiella_pneumoniae	310
BL_gene_12338495	oqxA	fluoroquinolone antibiotic; glycylcycline; tetracycline antibiotic; diaminopyrimidine antibiotic; nitrofuran antibiotic	Klebsiella_pneumoniae	251
BL_gene_61612643	emrB	fluoroquinolone antibiotic	Klebsiella_pneumoniae	40
BL_gene_60619322	baeR	aminoglycoside antibiotic; aminocoumarin antibiotic	Klebsiella_pneumoniae	36
BL_gene_56827128	SHV-61	carbapenem; cephalosporin; penam	Klebsiella_pneumoniae	21
QHF6_gene_281448250	emrR	fluoroquinolone antibiotic	Klebsiella_pneumoniae	13
QHF6_gene_288289344	Escherichia coli marR mutant conferring antibiotic resistance	fluoroquinolone antibiotic; cephalosporin; glycylcycline; penam; tetracycline antibiotic; rifamycin antibiotic; phenicol antibiotic; triclosan	Klebsiella_pneumoniae	12
BL_gene_12826627	Klebsiella pneumoniae OmpK37	monobactam; carbapenem; cephalosporin; cephamycin; penam; penem	Klebsiella_pneumoniae	11
QHF6_gene_280203808	FosA2	fosfomycin	Klebsiella_pneumoniae	11
BL_gene_58362627	lmrD	lincosamide antibiotic	Lactococcus_lactis	3
QHF6_gene_229945453	tetW	tetracycline antibiotic	Megasphaera_elsdenii	132
QHF6_gene_172117849	tet(W/N/W)	tetracycline antibiotic	Megasphaera_elsdenii	121
QHF6_gene_251671381	AAC(6')-Ib-Hangzhou	aminoglycoside antibiotic	Pseudomonas_aeruginosa	196
BL_gene_1252437	Escherichia coli soxS with mutation conferring antibiotic resistance	fluoroquinolone antibiotic; monobactam; carbapenem; cephalosporin; glycylcycline; cephamycin; penam; tetracycline antibiotic; rifamycin antibiotic; phenicol antibiotic; triclosan; penem	Salmonella_enterica	58
QHF6_gene_263520797	mdsA	monobactam; carbapenem; cephalosporin; cephamycin; penam; phenicol antibiotic; penem	Salmonella_enterica	5
QHF6_gene_263290622	mdsC	monobactam; carbapenem; cephalosporin; cephamycin; penam; phenicol antibiotic; penem	Salmonella_enterica	1
QHF6_gene_282074226	mdsC	monobactam; carbapenem; cephalosporin; cephamycin; penam; phenicol antibiotic; penem	Salmonella_enterica	1
QHF6_gene_230034930	lnuA	lincosamide antibiotic	Staphylococcus_aureus	309
QHF6_gene_10132995	ANT(4')-Ib	aminoglycoside antibiotic	Staphylococcus_aureus	300
QHF6_gene_229447652	tet(K)	tetracycline antibiotic	Staphylococcus_aureus	268
QHF6_gene_104930590	APH(3')-IIIa	aminoglycoside antibiotic	Staphylococcus_aureus	255
QHF6_gene_83214523	spd	aminoglycoside antibiotic	Staphylococcus_aureus	231
QHF6_gene_188556807	APH(3')-IIIa	aminoglycoside antibiotic	Staphylococcus_aureus	199
BL_gene_64371355	tet(K)	tetracycline antibiotic	Staphylococcus_aureus	186
QHF6_gene_138154430	ErmC	macrolide antibiotic; lincosamide antibiotic; streptogramin antibiotic	Staphylococcus_aureus	182
QHF6_gene_115372118	ErmA	macrolide antibiotic; lincosamide antibiotic; streptogramin antibiotic	Staphylococcus_aureus	153
BL_gene_61094659	tet(W/N/W)	tetracycline antibiotic	Staphylococcus_aureus	152
QHF6_gene_4977503	tet(W/N/W)	tetracycline antibiotic	Staphylococcus_aureus	137
QHF6_gene_243547643	tet(K)	tetracycline antibiotic	Staphylococcus_aureus	121
QHF6_gene_1957774	PC1 beta-lactamase (blaZ)	penam	Staphylococcus_aureus	98
BL_gene_806086	ErmA	macrolide antibiotic; lincosamide antibiotic; streptogramin antibiotic	Staphylococcus_aureus	94
QHF6_gene_284521268	mecA	monobactam; carbapenem; cephalosporin; cephamycin; penam	Staphylococcus_aureus	90
BL_gene_11927144	apmA	aminoglycoside antibiotic	Staphylococcus_aureus	84
QHF6_gene_30032798	tet(K)	tetracycline antibiotic	Staphylococcus_aureus	58
QHF6_gene_207708935	tet(K)	tetracycline antibiotic	Staphylococcus_aureus	54
QHF6_gene_263679088	mphC	macrolide antibiotic	Staphylococcus_aureus	24
QHF6_gene_284521267	mecR1	monobactam; carbapenem; cephalosporin; cephamycin; penam	Staphylococcus_aureus	13
QHF6_gene_284521266	mecI	monobactam; carbapenem; cephalosporin; cephamycin; penam	Staphylococcus_aureus	9
QHF6_gene_262813486	mphC	macrolide antibiotic	Staphylococcus_aureus	7
QHF6_gene_263690096	msrA	macrolide antibiotic; streptogramin antibiotic	Staphylococcus_aureus	1
QHF6_gene_284570371	smeB	aminoglycoside antibiotic; cephalosporin; cephamycin; penam	Stenotrophomonas_maltophilia	27
QHF6_gene_286135309	smeB	aminoglycoside antibiotic; cephalosporin; cephamycin; penam	Stenotrophomonas_maltophilia	15
QHF6_gene_278251966	smeF	macrolide antibiotic; fluoroquinolone antibiotic; tetracycline antibiotic; phenicol antibiotic	Stenotrophomonas_maltophilia	10
HD_EYZ-572B_GL0142945	tet(W/N/W)	tetracycline antibiotic	Streptococcus_suis	422
QHF6_gene_34416608	ErmG	macrolide antibiotic; lincosamide antibiotic; streptogramin antibiotic	Turicibacter_sanguinis	419
