# Supplementary material for: Extensive metagenomic analysis of the porcine gut resistome to identify indicators reflecting antimicrobial resistance
Source: Microbiome. 2022 Mar 4;10:39. doi: 10.1186/s40168-022-01241-y (PMC8895625; doi:10.1186/s40168-022-01241-y)
Supplement: Supplementary file 10 — Additional file 9: Table S8. The prevalence and average abundance of 24 bacterial species in samples. [file 40168_2022_1241_MOESM10_ESM.xlsx]

## Sheet: Sheet1
Table S8. The prevalence and average abundance of 24 bacterial species in samples
Species	Frequency in samples	Average abundance
Escherichia_coli	425	9102.45
Bacteroides_fragilis	425	1419.03
Faecalibacterium_prausnitzii	425	1346.25
Streptococcus_suis	425	1041.38
Clostridium_perfringens	425	578.899
Enterococcus_faecium	425	430.053
Clostridium_botulinum	425	301.77
Turicibacter_sanguinis	425	280.432
Klebsiella_pneumoniae	425	160.613
Akkermansia_muciniphila	425	139.898
Staphylococcus_aureus	425	125.253
Enterococcus_faecalis	425	116.078
Salmonella_enterica	425	104.898
Lactococcus_lactis	425	103.596
Campylobacter_coli	425	72.8867
Bacteroides_stercoris	425	42.29
Megasphaera_elsdenii	425	25.0206
Acinetobacter_baumannii	425	21.5919
Pseudomonas_aeruginosa	425	13.9361
Campylobacter_jejuni	425	10.8438
Bacillus_subtilis	425	7.10294
Escherichia_albertii	358	5.1557
Stenotrophomonas_maltophilia	425	3.24382
Brachyspira_pilosicoli	420	0.60465
