# Supplementary material for: Extensive metagenomic analysis of the porcine gut resistome to identify indicators reflecting antimicrobial resistance
Source: Microbiome. 2022 Mar 4;10:39. doi: 10.1186/s40168-022-01241-y (PMC8895625; doi:10.1186/s40168-022-01241-y)
Supplement: Supplementary file 11 — Additional file 10: Table S9. The detailed information of the indicators selected for predicting the pollution level of resistance genes. [file 40168_2022_1241_MOESM11_ESM.xlsx]

## Sheet: Sheet1
Table S9. The detailed information of the indicators selected for predicting the pollution level of resistance genes.
Prediction purpose	Rank in selection	ARO accession	ARGs	Drug resistance class	Average abundace (FPKM)	Prevalence	Cumulative correlation
Abundance	1	3002626	ANT(6)-Ia	aminoglycoside antibiotic	21.953	420	0.617
Abundance	2	3002831	vgaC	streptogramin antibiotic; pleuromutilin antibiotic	1.888	232	0.68
Abundance	3	3000595	ErmT	macrolide antibiotic; lincosamide antibiotic; streptogramin antibiotic	18.673	422	0.758
Abundance	4	3000194	tetW	tetracycline antibiotic	13.157	425	0.814
Abundance	5	3002682	catD	phenicol antibiotic	2.242	406	0.829
Abundance	6	3000777	adeF	fluoroquinolone antibiotic; tetracycline antibiotic	4.715	425	0.841
Abundance	7	3002635	APH(2'')-IIa	aminoglycoside antibiotic	2.04	413	0.847
Abundance	8	3000205	tetX	glycylcycline; tetracycline antibiotic	2.579	424	0.852
Abundance	9	3004085	lnuG	lincosamide antibiotic	1.247	236	0.854
Abundance	10	3002858	dfrA12	diaminopyrimidine antibiotic	1.146	286	0.855
Richness	1	3003950	msbA	nitroimidazole antibiotic	0.735	353	0.815
Richness	2	3002596	AAC(6')-IIc	aminoglycoside antibiotic	0.291	304	0.855
Richness	3	3002790	QnrS1	fluoroquinolone antibiotic	0.594	254	0.868
Richness	4	3002604	aadA4	aminoglycoside antibiotic	0.278	326	0.875
Richness	5	3003923	oqxB	fluoroquinolone antibiotic; glycylcycline; tetracycline antibiotic; diaminopyrimidine antibiotic; nitrofuran antibiotic	0.205	310	0.878
Richness	6	3000605	Erm(36)	macrolide antibiotic; lincosamide antibiotic; streptogramin antibiotic	0.011	64	0.88
Richness	7	3002594	AAC(6')-IIa	aminoglycoside antibiotic	0.012	39	0.883
Richness	8	3003111	lsaB	lincosamide antibiotic; streptogramin antibiotic; pleuromutilin antibiotic	0.014	28	0.885
Richness	9	3000166	tet(B)	tetracycline antibiotic	0.192	247	0.887
Richness	10	3002838	lnuD	lincosamide antibiotic	0.005	21	0.888
Both	1	3002601	aadA	aminoglycoside antibiotic	0.997	378	0.63
Both	2	3000186	tetM	tetracycline antibiotic	0.481	374	0.662
Both	3	3003889	Escherichia coli GlpT with mutation conferring resistance to fosfomycin	fosfomycin	0.824	338	0.681
Both	4	3000230	ANT(2'')-Ia	aminoglycoside antibiotic	0.301	266	0.698
Both	5	3002636	APH(2'')-IIIa	aminoglycoside antibiotic	0.069	208	0.709
Both	6	3002833	vgaE	streptogramin antibiotic; pleuromutilin antibiotic	0.125	128	0.715
Both	7	3002688	catS	phenicol antibiotic	0.202	368	0.721
Both	8	3002790	QnrS1	fluoroquinolone antibiotic	0.594	254	0.727
Both	9	3001810	OXA-53	cephalosporin; penam	0.179	298	0.729
Both	10	3003016	dfrA20	diaminopyrimidine antibiotic	0.035	41	0.731
