# Supplementary material for: Extensive metagenomic analysis of the porcine gut resistome to identify indicators reflecting antimicrobial resistance
Source: Microbiome. 2022 Mar 4;10:39. doi: 10.1186/s40168-022-01241-y (PMC8895625; doi:10.1186/s40168-022-01241-y)
Supplement: Supplementary file 12 — Additional file 11: Table S10. The homologous sequences of selected indicators in the gene catalog constructed in this study and the bacteria carring these ARGs. [file 40168_2022_1241_MOESM12_ESM.xlsx]

## Sheet: Sheet1
Table S10. The homologous sequences of selected indicators in the gene catalog constructed in this study and the bacteria carring these ARGs
Indicators group	AMR gene	Homologous sequences in gene catalog	Host bacteria
Abundance	adeF	QHF6_gene_283509249	Bacteria;Proteobacteria;Gammaproteobacteria;Pseudomonadales;Moraxellaceae;Acinetobacter;Acinetobacter_baumannii;
Abundance	adeF	QHF6_gene_287158778	Bacteria;Proteobacteria;Gammaproteobacteria;Pseudomonadales;Moraxellaceae;Acinetobacter;Acinetobacter_baumannii;
Abundance	adeF	LW1_s127063_1=1_44004	Bacteria;Verrucomicrobia;Verrucomicrobiae;Verrucomicrobiales;Akkermansiaceae;Akkermansia;Akkermansia_muciniphila;
Abundance	adeF	BL_gene_501118	Bacteria;Bacteroidetes;Bacteroidia;Bacteroidales;Bacteroidaceae;Bacteroides;Bacteroides_fragilis;
Abundance	adeF	LW2_s151087_1=1_108056	Bacteria;Bacteroidetes;Bacteroidia;Bacteroidales;Bacteroidaceae;Bacteroides;Bacteroides_stercoris;
Abundance	adeF	BL_gene_3418579	Bacteria;Proteobacteria;Gammaproteobacteria;Enterobacterales;Enterobacteriaceae;Escherichia;Escherichia_coli;
Abundance	adeF	Boar_Cecum_s23_1=1_271085	Bacteria;
Abundance	adeF	Boar_Cecum_s23_1=1_316242	Bacteria;
Abundance	adeF	Boar_Cecum_s4_1=1_376216	Bacteria;
Abundance	adeF	LW1_s126572_1=1_183396	Bacteria;
Abundance	adeF	QHF6_gene_274460559	Bacteria;
Abundance	adeF	QHF6_gene_278914932	Bacteria;
Abundance	adeF	QHF6_gene_282696099	Bacteria;
Abundance	adeF	Tibetan_s1400-30F_1=1_231874	Bacteria;
Abundance	adeF	Tibetan_s3800-48F_1=1_249696	Bacteria;
Abundance	adeF	Duroc_[denovogenes]_4431	Bacteria;Bacteroidetes;Bacteroidia;Bacteroidales;
Abundance	adeF	LW1_s127575_1=1_235499	Bacteria;Bacteroidetes;Bacteroidia;Bacteroidales;
Abundance	adeF	LW1_s127575_1=1_236675	Bacteria;Bacteroidetes;Bacteroidia;Bacteroidales;
Abundance	adeF	BL_gene_11787547	Bacteria;Bacteroidetes;Bacteroidia;Bacteroidales;Bacteroidaceae;Bacteroides;
Abundance	adeF	BL_gene_19342019	Bacteria;Bacteroidetes;Bacteroidia;Bacteroidales;Bacteroidaceae;Bacteroides;
Abundance	adeF	BL_gene_225333	Bacteria;Bacteroidetes;Bacteroidia;Bacteroidales;Bacteroidaceae;Bacteroides;
Abundance	adeF	BL_gene_3496046	Bacteria;Bacteroidetes;Bacteroidia;Bacteroidales;Bacteroidaceae;Bacteroides;
Abundance	adeF	BL_gene_4338385	Bacteria;Bacteroidetes;Bacteroidia;Bacteroidales;Bacteroidaceae;Bacteroides;
Abundance	adeF	BL_gene_53601769	Bacteria;Bacteroidetes;Bacteroidia;Bacteroidales;Bacteroidaceae;Bacteroides;
Abundance	adeF	BL_gene_6784152	Bacteria;Bacteroidetes;Bacteroidia;Bacteroidales;Bacteroidaceae;Bacteroides;
Abundance	adeF	BL_gene_7011601	Bacteria;Bacteroidetes;Bacteroidia;Bacteroidales;Bacteroidaceae;Bacteroides;
Abundance	adeF	BL_gene_9802533	Bacteria;Bacteroidetes;Bacteroidia;Bacteroidales;Bacteroidaceae;Bacteroides;
Abundance	adeF	Duroc_[denovogenes]_18315	Bacteria;Bacteroidetes;Bacteroidia;Bacteroidales;Bacteroidaceae;Bacteroides;
Abundance	adeF	LW1_s127063_1=1_210516	Bacteria;Bacteroidetes;Bacteroidia;Bacteroidales;Bacteroidaceae;Bacteroides;
Abundance	adeF	LW1_s127063_1=1_39220	Bacteria;Bacteroidetes;Bacteroidia;Bacteroidales;Bacteroidaceae;Bacteroides;
Abundance	adeF	LW1_s127063_1=1_69072	Bacteria;Bacteroidetes;Bacteroidia;Bacteroidales;Bacteroidaceae;Bacteroides;
Abundance	adeF	LW2_s151760_1=1_8214	Bacteria;Bacteroidetes;Bacteroidia;Bacteroidales;Bacteroidaceae;Bacteroides;
Abundance	adeF	QHF6_gene_190218990	Bacteria;Bacteroidetes;Bacteroidia;Bacteroidales;Bacteroidaceae;Bacteroides;
Abundance	adeF	BL_gene_57307000	Bacteria;Bacteroidetes;Bacteroidia;Bacteroidales;Muribaculaceae;
Abundance	adeF	BL_gene_59331679	Bacteria;Bacteroidetes;Bacteroidia;Bacteroidales;Muribaculaceae;
Abundance	adeF	QHF6_gene_204951021	Bacteria;Bacteroidetes;Bacteroidia;Bacteroidales;Muribaculaceae;
Abundance	adeF	QHF6_gene_287568942	Bacteria;Bacteroidetes;Bacteroidia;Bacteroidales;Muribaculaceae;
Abundance	adeF	Tibetan_s1400-2M_1=1_402256	Bacteria;Bacteroidetes;Bacteroidia;Bacteroidales;Muribaculaceae;
Abundance	adeF	BL_gene_58094403	Bacteria;Bacteroidetes;Bacteroidia;Bacteroidales;Odoribacteraceae;
Abundance	adeF	LW1_s126575_1=1_295525	Bacteria;Bacteroidetes;Bacteroidia;Bacteroidales;Odoribacteraceae;
Abundance	adeF	LW1_s126575_1=1_299463	Bacteria;Bacteroidetes;Bacteroidia;Bacteroidales;Odoribacteraceae;
Abundance	adeF	LW1_s126575_1=1_299476	Bacteria;Bacteroidetes;Bacteroidia;Bacteroidales;Odoribacteraceae;
Abundance	adeF	BL_gene_16636109	Bacteria;Bacteroidetes;Bacteroidia;Bacteroidales;Rikenellaceae;Alistipes;
Abundance	adeF	BL_gene_63364838	Bacteria;Bacteroidetes;Bacteroidia;Bacteroidales;Rikenellaceae;Alistipes;
Abundance	adeF	BL_gene_8147776	Bacteria;Bacteroidetes;Bacteroidia;Bacteroidales;Rikenellaceae;Alistipes;
Abundance	adeF	LW1_s127145_1=1_119013	Bacteria;Bacteroidetes;Bacteroidia;Bacteroidales;Rikenellaceae;Alistipes;
Abundance	adeF	LW2_s151250_1=1_108543	Bacteria;Bacteroidetes;Bacteroidia;Bacteroidales;Rikenellaceae;Alistipes;
Abundance	adeF	QHF6_gene_266620489	Bacteria;Bacteroidetes;Bacteroidia;Bacteroidales;Rikenellaceae;Alistipes;
Abundance	adeF	QHF6_gene_267713253	Bacteria;Bacteroidetes;Bacteroidia;Bacteroidales;Rikenellaceae;Alistipes;
Abundance	adeF	BL_gene_7921202	Bacteria;Bacteroidetes;Bacteroidia;Bacteroidales;Tannerellaceae;Parabacteroides;
Abundance	adeF	LW1_s126572_1=1_262820	Bacteria;Bacteroidetes;Bacteroidia;Bacteroidales;Tannerellaceae;Parabacteroides;
Abundance	adeF	LW1_s126572_1=1_311591	Bacteria;Bacteroidetes;Bacteroidia;Bacteroidales;Tannerellaceae;Parabacteroides;
Abundance	adeF	LW1_s127063_1=1_209426	Bacteria;Bacteroidetes;Bacteroidia;Bacteroidales;Tannerellaceae;Parabacteroides;
Abundance	adeF	LW1_s127063_1=1_240905	Bacteria;Bacteroidetes;Bacteroidia;Bacteroidales;Tannerellaceae;Parabacteroides;
Abundance	adeF	LW1_s127063_1=1_258928	Bacteria;Bacteroidetes;Bacteroidia;Bacteroidales;Tannerellaceae;Parabacteroides;
Abundance	adeF	LW1_s127063_1=1_32772	Bacteria;Bacteroidetes;Bacteroidia;Bacteroidales;Tannerellaceae;Parabacteroides;
Abundance	adeF	BL_gene_4667471	Bacteria;Candidatus_Melainabacteria;unknown;
Abundance	adeF	Boar_Cecum_s18_1=1_9219	Bacteria;Candidatus_Melainabacteria;unknown;
Abundance	adeF	Boar_Cecum_s2_1=1_46320	Bacteria;Candidatus_Melainabacteria;unknown;
Abundance	adeF	Boar_Cecum_s2_1=1_51872	Bacteria;Candidatus_Melainabacteria;unknown;
Abundance	adeF	Duroc_[denovogenes]_17593	Bacteria;Candidatus_Melainabacteria;unknown;
Abundance	adeF	HD_PIG-002_GL0078693	Bacteria;Candidatus_Melainabacteria;unknown;
Abundance	adeF	QHF6_gene_116808164	Bacteria;Candidatus_Melainabacteria;unknown;
Abundance	adeF	QHF6_gene_122818416	Bacteria;Candidatus_Melainabacteria;unknown;
Abundance	adeF	QHF6_gene_123168710	Bacteria;Candidatus_Melainabacteria;unknown;
Abundance	adeF	QHF6_gene_128544090	Bacteria;Candidatus_Melainabacteria;unknown;
Abundance	adeF	QHF6_gene_141426469	Bacteria;Candidatus_Melainabacteria;unknown;
Abundance	adeF	QHF6_gene_16701341	Bacteria;Candidatus_Melainabacteria;unknown;
Abundance	adeF	QHF6_gene_18231660	Bacteria;Candidatus_Melainabacteria;unknown;
Abundance	adeF	QHF6_gene_185307216	Bacteria;Candidatus_Melainabacteria;unknown;
Abundance	adeF	QHF6_gene_18752963	Bacteria;Candidatus_Melainabacteria;unknown;
Abundance	adeF	QHF6_gene_204816312	Bacteria;Candidatus_Melainabacteria;unknown;
Abundance	adeF	QHF6_gene_20920913	Bacteria;Candidatus_Melainabacteria;unknown;
Abundance	adeF	QHF6_gene_22210051	Bacteria;Candidatus_Melainabacteria;unknown;
Abundance	adeF	QHF6_gene_227247421	Bacteria;Candidatus_Melainabacteria;unknown;
Abundance	adeF	QHF6_gene_24240459	Bacteria;Candidatus_Melainabacteria;unknown;
Abundance	adeF	QHF6_gene_257355503	Bacteria;Candidatus_Melainabacteria;unknown;
Abundance	adeF	QHF6_gene_270061988	Bacteria;Candidatus_Melainabacteria;unknown;
Abundance	adeF	QHF6_gene_270755958	Bacteria;Candidatus_Melainabacteria;unknown;
Abundance	adeF	QHF6_gene_274030847	Bacteria;Candidatus_Melainabacteria;unknown;
Abundance	adeF	QHF6_gene_275004962	Bacteria;Candidatus_Melainabacteria;unknown;
Abundance	adeF	QHF6_gene_276546245	Bacteria;Candidatus_Melainabacteria;unknown;
Abundance	adeF	QHF6_gene_280068280	Bacteria;Candidatus_Melainabacteria;unknown;
Abundance	adeF	QHF6_gene_28361712	Bacteria;Candidatus_Melainabacteria;unknown;
Abundance	adeF	QHF6_gene_283923055	Bacteria;Candidatus_Melainabacteria;unknown;
Abundance	adeF	QHF6_gene_284528374	Bacteria;Candidatus_Melainabacteria;unknown;
Abundance	adeF	QHF6_gene_284821510	Bacteria;Candidatus_Melainabacteria;unknown;
Abundance	adeF	QHF6_gene_287842669	Bacteria;Candidatus_Melainabacteria;unknown;
Abundance	adeF	QHF6_gene_32555427	Bacteria;Candidatus_Melainabacteria;unknown;
Abundance	adeF	QHF6_gene_3342093	Bacteria;Candidatus_Melainabacteria;unknown;
Abundance	adeF	QHF6_gene_36549006	Bacteria;Candidatus_Melainabacteria;unknown;
Abundance	adeF	QHF6_gene_368658	Bacteria;Candidatus_Melainabacteria;unknown;
Abundance	adeF	QHF6_gene_39898140	Bacteria;Candidatus_Melainabacteria;unknown;
Abundance	adeF	QHF6_gene_44165350	Bacteria;Candidatus_Melainabacteria;unknown;
Abundance	adeF	QHF6_gene_50224028	Bacteria;Candidatus_Melainabacteria;unknown;
Abundance	adeF	QHF6_gene_5221732	Bacteria;Candidatus_Melainabacteria;unknown;
Abundance	adeF	QHF6_gene_58206816	Bacteria;Candidatus_Melainabacteria;unknown;
Abundance	adeF	QHF6_gene_60223983	Bacteria;Candidatus_Melainabacteria;unknown;
Abundance	adeF	QHF6_gene_658150	Bacteria;Candidatus_Melainabacteria;unknown;
Abundance	adeF	QHF6_gene_75295662	Bacteria;Candidatus_Melainabacteria;unknown;
Abundance	adeF	QHF6_gene_76187916	Bacteria;Candidatus_Melainabacteria;unknown;
Abundance	adeF	LW1_s127063_1=1_246456	Bacteria;Firmicutes;Negativicutes;
Abundance	adeF	HD_PIG-071_GL0128208	Bacteria;Firmicutes;Negativicutes;Selenomonadales;Selenomonadaceae;
Abundance	adeF	BL_gene_2176807	Bacteria;Firmicutes;Negativicutes;Selenomonadales;Selenomonadaceae;Selenomonas;
Abundance	adeF	Boar_Cecum_s18_1=1_223148	Bacteria;Firmicutes;Negativicutes;Selenomonadales;Selenomonadaceae;Selenomonas;
Abundance	adeF	HD_PIG-043_GL0122834	Bacteria;Firmicutes;Negativicutes;Selenomonadales;Selenomonadaceae;Selenomonas;
Abundance	adeF	Tibetan_s1400-55F_1=1_538007	Bacteria;Firmicutes;Negativicutes;Selenomonadales;Selenomonadaceae;Selenomonas;
Abundance	adeF	QHF6_gene_266669787	Bacteria;Firmicutes;Negativicutes;Veillonellales;Veillonellaceae;Megasphaera;
Abundance	adeF	Boar_Cecum_s4_1=1_59691	Bacteria;Lentisphaerae;
Abundance	adeF	Tibetan_s3800-12F_1=1_362941	Bacteria;Lentisphaerae;
Abundance	adeF	QHF6_gene_19271408	Bacteria;Planctomycetes;
Abundance	adeF	BL_gene_54906052	Bacteria;Proteobacteria;
Abundance	adeF	BL_gene_59338090	Bacteria;Proteobacteria;
Abundance	adeF	LW2_s151070_1=1_149709	Bacteria;Proteobacteria;
Abundance	adeF	Boar_Cecum_s23_1=1_87163	Bacteria;Proteobacteria;Alphaproteobacteria;
Abundance	adeF	QHF6_gene_274646505	Bacteria;Proteobacteria;Alphaproteobacteria;
Abundance	adeF	LW2_s151691_1=1_138164	Bacteria;Proteobacteria;Betaproteobacteria;
Abundance	adeF	QHF6_gene_1091678	Bacteria;Proteobacteria;Betaproteobacteria;
Abundance	adeF	LW1_s126843_1=1_587439	Bacteria;Proteobacteria;Betaproteobacteria;Burkholderiales;Comamonadaceae;
Abundance	adeF	HD_PIG-027_GL0189575	Bacteria;Proteobacteria;Betaproteobacteria;Neisseriales;
Abundance	adeF	LW2_s151691_1=1_154932	Bacteria;Proteobacteria;Betaproteobacteria;Neisseriales;
Abundance	adeF	QHF6_gene_272195714	Bacteria;Proteobacteria;Betaproteobacteria;Neisseriales;
Abundance	adeF	Tibetan_s3800-26F_1=1_332566	Bacteria;Proteobacteria;Betaproteobacteria;Neisseriales;
Abundance	adeF	BL_gene_54915026	Bacteria;Proteobacteria;Betaproteobacteria;Neisseriales;Chromobacteriaceae;
Abundance	adeF	Boar_Cecum_s10_1=1_212750	Bacteria;Proteobacteria;Betaproteobacteria;Neisseriales;Chromobacteriaceae;
Abundance	adeF	Boar_Cecum_s2_1=1_309170	Bacteria;Proteobacteria;Betaproteobacteria;Neisseriales;Chromobacteriaceae;
Abundance	adeF	Boar_Cecum_s2_1=1_53399	Bacteria;Proteobacteria;Betaproteobacteria;Neisseriales;Chromobacteriaceae;
Abundance	adeF	Duroc_[denovogenes]_17400	Bacteria;Proteobacteria;Betaproteobacteria;Neisseriales;Chromobacteriaceae;
Abundance	adeF	LW2_s150947_1=1_31615	Bacteria;Proteobacteria;Betaproteobacteria;Neisseriales;Chromobacteriaceae;
Abundance	adeF	QHF6_gene_160644506	Bacteria;Proteobacteria;Betaproteobacteria;Neisseriales;Chromobacteriaceae;
Abundance	adeF	QHF6_gene_269701954	Bacteria;Proteobacteria;Betaproteobacteria;Neisseriales;Chromobacteriaceae;
Abundance	adeF	BL_gene_26799671	Bacteria;Proteobacteria;Deltaproteobacteria;
Abundance	adeF	Laiwu_pig.laiwu-ninth_1=1_5798	Bacteria;Proteobacteria;Deltaproteobacteria;
Abundance	adeF	QHF6_gene_279503159	Bacteria;Proteobacteria;Deltaproteobacteria;Desulfovibrionales;Desulfovibrionaceae;
Abundance	adeF	BL_gene_12587110	Bacteria;Proteobacteria;Deltaproteobacteria;Desulfovibrionales;Desulfovibrionaceae;Desulfovibrio;
Abundance	adeF	BL_gene_7134935	Bacteria;Proteobacteria;Deltaproteobacteria;Desulfovibrionales;Desulfovibrionaceae;Desulfovibrio;
Abundance	adeF	LW1_s127152_1=1_251104	Bacteria;Proteobacteria;Deltaproteobacteria;Desulfovibrionales;Desulfovibrionaceae;Desulfovibrio;
Abundance	adeF	Duroc_[denovogenes]_17323	Bacteria;Proteobacteria;Epsilonproteobacteria;Campylobacterales;Campylobacteraceae;Campylobacter;
Abundance	adeF	HD_PIG-099_GL0178122	Bacteria;Proteobacteria;Epsilonproteobacteria;Campylobacterales;Campylobacteraceae;Campylobacter;
Abundance	adeF	BL_gene_9416370	Bacteria;Proteobacteria;Epsilonproteobacteria;Campylobacterales;Helicobacteraceae;Helicobacter;
Abundance	adeF	Boar_Cecum_s2_1=1_320487	Bacteria;Proteobacteria;Epsilonproteobacteria;Campylobacterales;Helicobacteraceae;Helicobacter;
Abundance	adeF	Duroc_[denovogenes]_17508	Bacteria;Proteobacteria;Epsilonproteobacteria;Campylobacterales;Helicobacteraceae;Helicobacter;
Abundance	adeF	HD_EYZ-353B_GL0237175	Bacteria;Proteobacteria;Epsilonproteobacteria;Campylobacterales;Helicobacteraceae;Helicobacter;
Abundance	adeF	HD_PIG-047_GL0154358	Bacteria;Proteobacteria;Epsilonproteobacteria;Campylobacterales;Helicobacteraceae;Helicobacter;
Abundance	adeF	QHF6_gene_268523482	Bacteria;Proteobacteria;Epsilonproteobacteria;Campylobacterales;Helicobacteraceae;Helicobacter;
Abundance	adeF	Laiwu_pig.laiwu-ninth_1=1_102627	Bacteria;Proteobacteria;Gammaproteobacteria;Aeromonadales;Aeromonadaceae;Aeromonas;
Abundance	adeF	Laiwu_pig.laiwu-ninth_1=1_33935	Bacteria;Proteobacteria;Gammaproteobacteria;Aeromonadales;Aeromonadaceae;Aeromonas;
Abundance	adeF	QHF6_gene_48953870	Bacteria;Proteobacteria;Gammaproteobacteria;Aeromonadales;Aeromonadaceae;Aeromonas;
Abundance	adeF	Boar_Cecum_s13_1=1_46083	Bacteria;Proteobacteria;Gammaproteobacteria;Enterobacterales;Hafniaceae;
Abundance	adeF	BL_gene_55452494	Bacteria;Proteobacteria;Gammaproteobacteria;Pseudomonadales;Pseudomonadaceae;Pseudomonas;
Abundance	adeF	BL_gene_57718685	Bacteria;Proteobacteria;Gammaproteobacteria;Pseudomonadales;Pseudomonadaceae;Pseudomonas;
Abundance	adeF	Boar_Cecum_s2_1=1_313288	Bacteria;Proteobacteria;Gammaproteobacteria;Pseudomonadales;Pseudomonadaceae;Pseudomonas;
Abundance	adeF	Boar_Cecum_s7_1=1_361231	Bacteria;Proteobacteria;Gammaproteobacteria;Pseudomonadales;Pseudomonadaceae;Pseudomonas;
Abundance	adeF	HD_PIG_181_GL0221543	Bacteria;Proteobacteria;Gammaproteobacteria;Pseudomonadales;Pseudomonadaceae;Pseudomonas;
Abundance	adeF	LW1_s127530_1=1_322249	Bacteria;Proteobacteria;Gammaproteobacteria;Pseudomonadales;Pseudomonadaceae;Pseudomonas;
Abundance	adeF	QHF6_gene_107435673	Bacteria;Proteobacteria;Gammaproteobacteria;Pseudomonadales;Pseudomonadaceae;Pseudomonas;
Abundance	adeF	QHF6_gene_14914514	Bacteria;Proteobacteria;Gammaproteobacteria;Pseudomonadales;Pseudomonadaceae;Pseudomonas;
Abundance	adeF	QHF6_gene_15017168	Bacteria;Proteobacteria;Gammaproteobacteria;Pseudomonadales;Pseudomonadaceae;Pseudomonas;
Abundance	adeF	QHF6_gene_175944008	Bacteria;Proteobacteria;Gammaproteobacteria;Pseudomonadales;Pseudomonadaceae;Pseudomonas;
Abundance	adeF	QHF6_gene_18918377	Bacteria;Proteobacteria;Gammaproteobacteria;Pseudomonadales;Pseudomonadaceae;Pseudomonas;
Abundance	adeF	QHF6_gene_280506565	Bacteria;Proteobacteria;Gammaproteobacteria;Pseudomonadales;Pseudomonadaceae;Pseudomonas;
Abundance	adeF	QHF6_gene_280955408	Bacteria;Proteobacteria;Gammaproteobacteria;Pseudomonadales;Pseudomonadaceae;Pseudomonas;
Abundance	adeF	QHF6_gene_285578898	Bacteria;Proteobacteria;Gammaproteobacteria;Pseudomonadales;Pseudomonadaceae;Pseudomonas;
Abundance	adeF	QHF6_gene_63524211	Bacteria;Proteobacteria;Gammaproteobacteria;Pseudomonadales;Pseudomonadaceae;Pseudomonas;
Abundance	adeF	QHF6_gene_63646669	Bacteria;Proteobacteria;Gammaproteobacteria;Pseudomonadales;Pseudomonadaceae;Pseudomonas;
Abundance	adeF	QHF6_gene_70062681	Bacteria;Proteobacteria;Gammaproteobacteria;Pseudomonadales;Pseudomonadaceae;Pseudomonas;
Abundance	adeF	QHF6_gene_70165462	Bacteria;Proteobacteria;Gammaproteobacteria;Pseudomonadales;Pseudomonadaceae;Pseudomonas;
Abundance	adeF	QHF6_gene_70315715	Bacteria;Proteobacteria;Gammaproteobacteria;Pseudomonadales;Pseudomonadaceae;Pseudomonas;
Abundance	adeF	QHF6_gene_70599054	Bacteria;Proteobacteria;Gammaproteobacteria;Pseudomonadales;Pseudomonadaceae;Pseudomonas;
Abundance	adeF	QHF6_gene_70688836	Bacteria;Proteobacteria;Gammaproteobacteria;Pseudomonadales;Pseudomonadaceae;Pseudomonas;
Abundance	adeF	QHF6_gene_70779567	Bacteria;Proteobacteria;Gammaproteobacteria;Pseudomonadales;Pseudomonadaceae;Pseudomonas;
Abundance	adeF	QHF6_gene_70787805	Bacteria;Proteobacteria;Gammaproteobacteria;Pseudomonadales;Pseudomonadaceae;Pseudomonas;
Abundance	adeF	QHF6_gene_287899044	Bacteria;Verrucomicrobia;unknown;unknown;unknown;unknown;
Abundance	ANT(6)-Ia	Duroc_[denovogenes]_2153543	Bacteria;Firmicutes;Clostridia;Clostridiales;Ruminococcaceae;Faecalibacterium;Faecalibacterium_prausnitzii;
Abundance	ANT(6)-Ia	BL_gene_41188323	Bacteria;
Abundance	ANT(6)-Ia	LW1_s126843_1=1_20863	Bacteria;Firmicutes;Bacilli;
Abundance	ANT(6)-Ia	QHF6_gene_130376494	Bacteria;Firmicutes;Bacilli;
Abundance	ANT(6)-Ia	QHF6_gene_131034483	Bacteria;Firmicutes;Bacilli;
Abundance	ANT(6)-Ia	BL_gene_28664550	Bacteria;Firmicutes;Bacilli;Lactobacillales;
Abundance	ANT(6)-Ia	QHF6_gene_186850447	Bacteria;Firmicutes;Bacilli;Lactobacillales;
Abundance	ANT(6)-Ia	Duroc_[denovogenes]_883773	Bacteria;Firmicutes;Bacilli;Lactobacillales;Streptococcaceae;Streptococcus;
Abundance	ANT(6)-Ia	QHF6_gene_138619846	Bacteria;Firmicutes;Bacilli;Lactobacillales;Streptococcaceae;Streptococcus;
Abundance	ANT(6)-Ia	QHF6_gene_7341518	Bacteria;Firmicutes;Bacilli;Lactobacillales;Streptococcaceae;Streptococcus;
Abundance	APH(2'')-IIa	BL_gene_14042571	Bacteria;
Abundance	APH(2'')-IIa	QHF6_gene_247979069	Bacteria;
Abundance	APH(2'')-IIa	QHF6_gene_275443549	Bacteria;
Abundance	catD	BL_gene_557698	Bacteria;
Abundance	dfrA12	QHF6_gene_160439564	Bacteria;Proteobacteria;Gammaproteobacteria;Enterobacterales;Enterobacteriaceae;
Abundance	ErmT	QHF6_gene_146786241	Bacteria;Firmicutes;Bacilli;
Abundance	ErmT	QHF6_gene_264743534	Bacteria;Firmicutes;Bacilli;
Abundance	lnuG	QHF6_gene_148482473	Bacteria;Firmicutes;Bacilli;
Abundance	lnuG	QHF6_gene_168409692	Bacteria;Firmicutes;Bacilli;
Abundance	tetW	QHF6_gene_229945453	Bacteria;Firmicutes;Negativicutes;Veillonellales;Veillonellaceae;Megasphaera;Megasphaera_elsdenii;
Abundance	tetW	BL_gene_34582622	Bacteria;
Abundance	tetW	BL_gene_47502423	Bacteria;
Abundance	tetW	BL_gene_51833784	Bacteria;
Abundance	tetW	HD_PIG-088_GL0005703	Bacteria;
Abundance	tetW	QHF6_gene_102486105	Bacteria;
Abundance	tetW	QHF6_gene_121959672	Bacteria;
Abundance	tetW	QHF6_gene_132336537	Bacteria;
Abundance	tetW	QHF6_gene_192638786	Bacteria;
Abundance	tetW	QHF6_gene_21470435	Bacteria;
Abundance	tetW	QHF6_gene_265811954	Bacteria;
Abundance	tetW	QHF6_gene_272115169	Bacteria;
Abundance	tetW	QHF6_gene_45843842	Bacteria;
Abundance	tetW	QHF6_gene_6526427	Bacteria;
Abundance	tetW	QHF6_gene_7164134	Bacteria;Firmicutes;
Abundance	tetW	BL_gene_63650256	Bacteria;Firmicutes;Clostridia;Clostridiales;
Abundance	tetW	QHF6_gene_270997086	Bacteria;Firmicutes;Clostridia;Clostridiales;
Abundance	tetW	QHF6_gene_3431513	Bacteria;Firmicutes;Clostridia;Clostridiales;Ruminococcaceae;
Abundance	tetW	QHF6_gene_238164167	Bacteria;Firmicutes;Clostridia;Clostridiales;Ruminococcaceae;Ruminococcus;
Abundance	tetW	QHF6_gene_41567595	Unknown
Abundance	tetW	HD_DB-531B_GL0196359	NA
Abundance	tetW	QHF6_gene_81809218	NA
Abundance	tetX	QHF6_gene_254462232	Bacteria;unknown;unknown;unknown;unknown;unknown;uncultured_bacterium;
Abundance	tetX	QHF6_gene_255652836	Bacteria;Bacteroidetes;
Abundance	tetX	HD_PIG-078_GL0207938	Bacteria;unknown;unknown;unknown;unknown;unknown;
Abundance	tetX	HD_EYZ-353B_GL0232747	NA
Abundance	vgaC	BL_gene_7343117	Bacteria;Proteobacteria;Gammaproteobacteria;Enterobacterales;Enterobacteriaceae;Escherichia;Escherichia_coli;
Abundance	vgaC	BL_gene_259566	Bacteria;Proteobacteria;Gammaproteobacteria;Enterobacterales;Enterobacteriaceae;
Abundance	vgaC	BL_gene_3857416	Bacteria;Proteobacteria;Gammaproteobacteria;Enterobacterales;Enterobacteriaceae;
Abundance	vgaC	BL_gene_42705581	Bacteria;Proteobacteria;Gammaproteobacteria;Enterobacterales;Enterobacteriaceae;
Abundance	vgaC	HD_SYZ-202B_GL0049423	Bacteria;Proteobacteria;Gammaproteobacteria;Enterobacterales;Enterobacteriaceae;
Abundance	vgaC	QHF6_gene_230479662	Bacteria;Proteobacteria;Gammaproteobacteria;Enterobacterales;Enterobacteriaceae;
Abundance	vgaC	QHF6_gene_265522634	Bacteria;Proteobacteria;Gammaproteobacteria;Enterobacterales;Enterobacteriaceae;
Abundance	vgaC	QHF6_gene_266757067	Bacteria;Proteobacteria;Gammaproteobacteria;Enterobacterales;Enterobacteriaceae;
Abundance	vgaC	QHF6_gene_285100794	Bacteria;Proteobacteria;Gammaproteobacteria;Enterobacterales;Enterobacteriaceae;
Abundance	vgaC	QHF6_gene_240399697	Bacteria;Proteobacteria;Gammaproteobacteria;Pseudomonadales;Pseudomonadaceae;Pseudomonas;
Abundance	vgaC	QHF6_gene_73106586	Bacteria;Proteobacteria;Gammaproteobacteria;Pseudomonadales;Pseudomonadaceae;Pseudomonas;
Richness	AAC(6')-IIa	QHF6_gene_4755515	Bacteria;Proteobacteria;Gammaproteobacteria;
Richness	AAC(6')-IIc	LW1_s126843_1=1_584720	Bacteria;Proteobacteria;Gammaproteobacteria;
Richness	AAC(6')-IIc	QHF6_gene_158926654	Bacteria;Proteobacteria;Gammaproteobacteria;
Richness	AAC(6')-IIc	QHF6_gene_21977734	Bacteria;Proteobacteria;Gammaproteobacteria;
Richness	AAC(6')-IIc	QHF6_gene_227560484	Bacteria;Proteobacteria;Gammaproteobacteria;Enterobacterales;Enterobacteriaceae;
Richness	aadA4	QHF6_gene_284580027	Bacteria;Proteobacteria;Gammaproteobacteria;
Richness	aadA4	QHF6_gene_177287095	Bacteria;Proteobacteria;Gammaproteobacteria;Enterobacterales;Enterobacteriaceae;
Richness	Erm(36)	QHF6_gene_2320108	Bacteria;Actinobacteria;Actinobacteria;
Richness	lnuD	QHF6_gene_288999924	Bacteria;Firmicutes;
Richness	lsaB	QHF6_gene_1862000	Bacteria;Firmicutes;Bacilli;Bacillales;
Richness	msbA	BL_gene_697471	Bacteria;Proteobacteria;Gammaproteobacteria;Enterobacterales;Enterobacteriaceae;Escherichia;Escherichia_coli;
Richness	msbA	BL_gene_55249749	Bacteria;Proteobacteria;Gammaproteobacteria;Enterobacterales;Enterobacteriaceae;Enterobacter;
Richness	oqxB	BL_gene_12338496	Bacteria;Proteobacteria;Gammaproteobacteria;Enterobacterales;Enterobacteriaceae;Klebsiella;Klebsiella_pneumoniae;
Richness	QnrS1	BL_gene_91471	Bacteria;Proteobacteria;Gammaproteobacteria;Enterobacterales;Enterobacteriaceae;
Richness	tet(B)	QHF6_gene_101773136	Bacteria;Proteobacteria;Gammaproteobacteria;Enterobacterales;
Both	aadA	QHF6_gene_14914714	Bacteria;Proteobacteria;Gammaproteobacteria;Enterobacterales;Enterobacteriaceae;Klebsiella;Klebsiella_pneumoniae;
Both	ANT(2'')-Ia	QHF6_gene_248970336	Bacteria;Proteobacteria;Gammaproteobacteria;Enterobacterales;
Both	ANT(2'')-Ia	QHF6_gene_64437429	Bacteria;Proteobacteria;Gammaproteobacteria;Enterobacterales;
Both	APH(2'')-IIIa	BL_gene_2868058	Bacteria;Firmicutes;Bacilli;Bacillales;
Both	catS	QHF6_gene_83852972	Bacteria;unknown;unknown;unknown;unknown;unknown;uncultured_bacterium;
Both	catS	HD_EYZ-362B_GL0152612	Bacteria;
Both	catS	LW1_s126610_1=1_88187	Bacteria;
Both	dfrA20	QHF6_gene_6727130	Bacteria;Bacteroidetes;
Both	OXA-53	QHF6_gene_12913918	Bacteria;
Both	tetM	QHF6_gene_2111311	Bacteria;
Both	tetM	QHF6_gene_4159982	Bacteria;Firmicutes;Bacilli;Lactobacillales;
Both	tetM	QHF6_gene_27357332	Bacteria;Firmicutes;Bacilli;Lactobacillales;Enterococcaceae;Enterococcus;
Both	vgaE	QHF6_gene_203145	Bacteria;Firmicutes;Bacilli;Bacillales;
Both	Escherichia coli GlpT with mutation conferring resistance to fosfomycin	BL_gene_3655384	Bacteria;Proteobacteria;Gammaproteobacteria;Enterobacterales;Enterobacteriaceae;Escherichia;Escherichia_coli;
